# Supplementary material for: Di-μ-benzoato-κ3 O,O′:O′;κ3 O:O,O′-bis­[(benzoato-κ2 O,O′)(1,10-phenanthroline-κ2 N,N′)cadmium]
Source: Acta Crystallogr Sect E Struct Rep Online. 2011 Jun 18;67(Pt 7):m919. doi: 10.1107/S1600536811022185 (PMC3151832; doi:10.1107/S1600536811022185)
Supplement: Supplementary file 1 [file e-67-0m919-sup1.cif]

##############################################################################
#                                                                            #
# This CIF contains the data in a paper accepted for publication in          #
# Acta Crystallographica Section E. It conforms to the requirements of       #
# Notes for Authors for Acta Crystallographica Section E, and has been       #
# peer reviewed under the auspices of the IUCr Commission on Journals.       #
#                                                                            #
# Full details of the Crystallographic Information File format               #
# are given in the paper "The Crystallographic Information File (CIF):       #
# a New Standard Archive File for Crystallography" by S. R. Hall, F. H.      #
# Allen and I. D. Brown [Acta Cryst. (1991), A47, 655-685].                  #
#                                                                            #
# The current version of the core CIF dictionary is obtainable from          #
# ftp://ftp.iucr.org/pub/cif_core.dic.                                       #
#                                                                            #
# Software is freely available for graphical display of the structure(s)     #
# in this CIF. For information consult the CIF software page                 #
# http://www.iucr.org/resources/cif/software.                                #
#                                                                            #
# This file may be used for bona fide research purposes within the           #
# scientific community so long as proper attribution is given to the journal # 
# article from which it was obtained.                                        #
#                                                                            #
##############################################################################
data_I
_audit_creation_method     SHELXL-97
_chemical_name_systematic
;\
Di-\m-benzoato-
\k^3^<i>O</i>,<i>O</i>':<i>O</i>';\k^3^<i>O</i>:<i>O</i>,<i>O</i>'-
bis[(benzoato-\k^2^O,<i>O</i>')(1,10-phenanthroline-
\k^2^<i>N</i>,<i>N</i>')cadmium]
;
_chemical_name_common     ?
_chemical_formula_moiety     'C52 H36 Cd2 N4 O8'
_chemical_formula_sum     'C52 H36 Cd2 N4 O8'
_chemical_formula_iupac     '[Cd2 (C7 H5 O2)4 (C12 H8 N2)2]'
_chemical_formula_weight     1069.65
_chemical_melting_point     ?
_symmetry_cell_setting     monoclinic
_symmetry_space_group_name_H-M     'C 2/c'
_symmetry_space_group_name_Hall     '-C 2yc'
loop_
    _symmetry_equiv_pos_as_xyz
    'x, y, z'
    '-x, y, -z+1/2'
    'x+1/2, y+1/2, z'
    '-x+1/2, y+1/2, -z+1/2'
    '-x, -y, -z'
    'x, -y, z-1/2'
    '-x+1/2, -y+1/2, -z'
    'x+1/2, -y+1/2, z-1/2'
_cell_length_a     21.90(2)
_cell_length_b     10.023(11)
_cell_length_c     20.52(2)
_cell_angle_alpha     90.00
_cell_angle_beta     103.759(10)
_cell_angle_gamma     90.00
_cell_volume     4376(8)
_cell_formula_units_Z     4
_cell_measurement_reflns_used     ?
_cell_measurement_theta_min     ?
_cell_measurement_theta_max     ?
_cell_measurement_temperature     296(2)
_exptl_crystal_description     block
_exptl_crystal_colour     colourless
_exptl_crystal_size_max     0.28
_exptl_crystal_size_mid     0.26
_exptl_crystal_size_min     0.24
_exptl_crystal_density_diffrn     1.624
_exptl_crystal_density_meas     ?
_exptl_crystal_density_method     'not measured'
_exptl_crystal_F_000     2144
_exptl_absorpt_coefficient_mu     1.035
_exptl_absorpt_correction_type     multi-scan
_exptl_absorpt_process_details     '(SADABS; Bruker, 1997)'
_exptl_absorpt_correction_T_min     0.761
_exptl_absorpt_correction_T_max     0.789
_exptl_special_details
;
;
_diffrn_ambient_temperature     296(2)
_diffrn_radiation_type     MoK\a
_diffrn_radiation_wavelength     0.71073
_diffrn_radiation_source     'fine-focus sealed tube'
_diffrn_radiation_monochromator     graphite
_diffrn_measurement_device_type     'Bruker APEXII CCD'
_diffrn_measurement_method     '\f and \w'
_diffrn_detector_area_resol_mean     ?
_diffrn_reflns_number     15316
_diffrn_reflns_av_R_equivalents     0.0365
_diffrn_reflns_av_sigmaI/netI     0.0350
_diffrn_reflns_theta_min     2.25
_diffrn_reflns_theta_max     25.50
_diffrn_reflns_theta_full     25.50
_diffrn_measured_fraction_theta_max     0.999
_diffrn_measured_fraction_theta_full     0.999
_diffrn_reflns_limit_h_min     -23
_diffrn_reflns_limit_h_max     26
_diffrn_reflns_limit_k_min     -12
_diffrn_reflns_limit_k_max     12
_diffrn_reflns_limit_l_min     -24
_diffrn_reflns_limit_l_max     24
_refine_special_details
;
Refinement of <i>F</i>^2^ against ALL reflections. The weighted <i>R</i>-factor
<i>wR</i> and goodness of fit <i>S</i> are based on <i>F</i>^2^, conventional
<i>R</i>-factors <i>R</i> are based on <i>F</i>, with <i>F</i> set to zero for
negative <i>F</i>^2^. The threshold expression of <i>F</i>^2^ >
\s(<i>F</i>^2^) is used only for calculating <i>R</i>-factors(gt) <i>etc</i>.
and is not relevant to the choice of reflections for refinement.
<i>R</i>-factors based on <i>F</i>^2^ are statistically about twice as large
as those based on <i>F</i>, and <i>R</i>- factors based on ALL data will be
even larger.
;
_reflns_number_total     4068
_reflns_number_gt     3002
_reflns_threshold_expression     I>2\s(I)
_refine_ls_structure_factor_coef     Fsqd
_refine_ls_matrix_type     full
_refine_ls_R_factor_all     0.0616
_refine_ls_R_factor_gt     0.0399
_refine_ls_wR_factor_gt     0.0819
_refine_ls_wR_factor_ref     0.0931
_refine_ls_goodness_of_fit_ref     1.121
_refine_ls_restrained_S_all     1.121
_refine_ls_number_reflns     4068
_refine_ls_number_parameters     286
_refine_ls_number_restraints     24
_refine_ls_hydrogen_treatment     constr
_refine_ls_weighting_scheme     calc
_refine_ls_weighting_details
             'w=1/[\s^2^(Fo^2^)+(0.0278P)^2^+10.2493P] where P=(Fo^2^+2Fc^2^)/3'
_atom_sites_solution_hydrogens     geom
_atom_sites_solution_primary     direct
_atom_sites_solution_secondary     difmap
_refine_ls_shift/su_max     0.001
_refine_ls_shift/su_mean     0.000
_refine_diff_density_max     0.796
_refine_diff_density_min     -0.616
_refine_ls_extinction_method     none
_refine_ls_extinction_coef     ?
loop_
    _atom_type_symbol
    _atom_type_description
    _atom_type_scat_dispersion_real
    _atom_type_scat_dispersion_imag
    _atom_type_scat_source
    'C' 'C' 0.0033 0.0016
                         'International Tables Vol C Tables 4.2.6.8 and 6.1.1.4'
    'H' 'H' 0.0000 0.0000
                         'International Tables Vol C Tables 4.2.6.8 and 6.1.1.4'
    'N' 'N' 0.0061 0.0033
                         'International Tables Vol C Tables 4.2.6.8 and 6.1.1.4'
    'O' 'O' 0.0106 0.0060
                         'International Tables Vol C Tables 4.2.6.8 and 6.1.1.4'
    'Cd' 'Cd' -0.8075 1.2024
                         'International Tables Vol C Tables 4.2.6.8 and 6.1.1.4'
_computing_data_collection     'APEX2 (Bruker, 1997)'
_computing_cell_refinement     'SAINT (Bruker, 1997)'
_computing_data_reduction     'SAINT (Bruker, 1997)'
_computing_structure_solution     'SHELXS97 (Sheldrick, 2008)'
_computing_structure_refinement     'SHELXL97 (Sheldrick, 2008)'
_computing_molecular_graphics     'DIAMOND (Brandenburg, 2006)'
_computing_publication_material     'SHELXTL (Sheldrick, 2008)'
loop_
    _atom_site_type_symbol
    _atom_site_label
    _atom_site_fract_x
    _atom_site_fract_y
    _atom_site_fract_z
    _atom_site_U_iso_or_equiv
    _atom_site_adp_type
    _atom_site_calc_flag
    _atom_site_refinement_flags
    _atom_site_occupancy
    _atom_site_symmetry_multiplicity
    _atom_site_disorder_assembly
    _atom_site_disorder_group
    C C21 0.16729(15) 0.0146(4) 0.09716(19) 0.0619(13) Uani d G 1 1 . .
    C C22 0.1880(2) -0.1080(4) 0.1257(2) 0.104(2) Uani d G 1 1 . .
    H H22 0.1688 -0.1463 0.1570 0.125 Uiso calc R 1 1 . .
    C C23 0.2374(2) -0.1733(4) 0.1075(3) 0.124(3) Uani d G 1 1 . .
    H H23 0.2513 -0.2553 0.1266 0.149 Uiso calc R 1 1 . .
    C C24 0.26614(18) -0.1160(6) 0.0608(3) 0.119(3) Uani d G 1 1 . .
    H H24 0.2992 -0.1597 0.0486 0.143 Uiso calc R 1 1 . .
    C C25 0.2454(2) 0.0065(6) 0.0322(2) 0.149(4) Uani d G 1 1 . .
    H H25 0.2646 0.0448 0.0009 0.179 Uiso calc R 1 1 . .
    C C26 0.1960(2) 0.0718(4) 0.0504(2) 0.116(3) Uani d G 1 1 . .
    H H26 0.1821 0.1539 0.0313 0.139 Uiso calc R 1 1 . .
    Cd Cd1 0.025400(15) 0.20368(3) 0.167828(17) 0.05215(13) Uani d . 1 1 . .
    C C1 -0.0718(2) 0.3046(6) 0.0284(3) 0.0672(13) Uani d . 1 1 . .
    H H1 -0.0786 0.2135 0.0217 0.081 Uiso calc R 1 1 . .
    N N2 -0.03302(17) 0.3434(4) 0.0840(2) 0.0544(9) Uani d . 1 1 . .
    C C5 -0.0233(2) 0.4760(4) 0.0932(2) 0.0547(12) Uani d . 1 1 . .
    N N1 0.04950(18) 0.4302(4) 0.1968(2) 0.0561(10) Uani d . 1 1 . .
    C C12 0.0894(2) 0.4697(6) 0.2513(3) 0.0718(15) Uani d . 1 1 . .
    H H12 0.1095 0.4058 0.2818 0.086 Uiso calc R 1 1 . .
    C C8 0.0312(3) 0.6576(5) 0.1634(3) 0.0673(15) Uani d . 1 1 . .
    C C6 -0.0421(3) 0.7075(6) 0.0599(4) 0.0869(18) Uani d . 1 1 . .
    H H6 -0.0627 0.7702 0.0290 0.104 Uiso calc R 1 1 . .
    C C10 0.0734(3) 0.6964(6) 0.2211(4) 0.0846(18) Uani d . 1 1 . .
    H H10 0.0818 0.7865 0.2296 0.102 Uiso calc R 1 1 . .
    C C11 0.1029(3) 0.6042(7) 0.2656(3) 0.0856(18) Uani d . 1 1 . .
    H H11 0.1316 0.6296 0.3047 0.103 Uiso calc R 1 1 . .
    C C4 -0.0541(2) 0.5701(5) 0.0467(3) 0.0670(14) Uani d . 1 1 . .
    C C7 -0.0023(3) 0.7484(6) 0.1148(4) 0.090(2) Uani d . 1 1 . .
    H H7 0.0041 0.8395 0.1221 0.107 Uiso calc R 1 1 . .
    C C9 0.0200(2) 0.5181(5) 0.1524(3) 0.0563(12) Uani d . 1 1 . .
    C C3 -0.0941(3) 0.5224(6) -0.0112(3) 0.0782(16) Uani d . 1 1 . .
    H H3 -0.1147 0.5820 -0.0438 0.094 Uiso calc R 1 1 . .
    C C2 -0.1034(2) 0.3905(7) -0.0209(3) 0.0761(15) Uani d . 1 1 . .
    H H2 -0.1303 0.3580 -0.0597 0.091 Uiso calc R 1 1 . .
    O O1 -0.06784(16) 0.1836(4) 0.21712(17) 0.0731(10) Uani d U 1 1 . .
    C C13 -0.0884(2) 0.0905(5) 0.1775(3) 0.0584(12) Uani d . 1 1 . .
    O O2 -0.06000(17) 0.0531(3) 0.1358(2) 0.0846(11) Uani d U 1 1 . .
    O O4 0.10958(18) 0.2070(4) 0.1074(2) 0.0885(12) Uani d U 1 1 . .
    C C20 0.1165(2) 0.0874(5) 0.1184(3) 0.0603(12) Uani d . 1 1 . .
    O O3 0.08360(17) 0.0266(4) 0.1500(2) 0.0852(11) Uani d U 1 1 . .
    C C14 -0.1497(2) 0.0270(6) 0.1776(3) 0.0687(14) Uani d . 1 1 . .
    C C15 -0.1692(3) -0.0831(7) 0.1401(4) 0.106(2) Uani d . 1 1 . .
    H H15 -0.1437 -0.1201 0.1145 0.128 Uiso calc R 1 1 . .
    C C19 -0.1870(3) 0.0794(9) 0.2161(3) 0.120(3) Uani d . 1 1 . .
    H H19 -0.1735 0.1533 0.2430 0.144 Uiso calc R 1 1 . .
    C C17 -0.2647(5) -0.0860(17) 0.1749(7) 0.204(9) Uani d . 1 1 . .
    H H17 -0.3045 -0.1215 0.1722 0.244 Uiso calc R 1 1 . .
    C C16 -0.2269(5) -0.1412(11) 0.1396(6) 0.171(5) Uani d . 1 1 . .
    H H16 -0.2393 -0.2184 0.1148 0.205 Uiso calc R 1 1 . .
    C C18 -0.2449(4) 0.0220(14) 0.2148(5) 0.181(6) Uani d . 1 1 . .
    H H18 -0.2702 0.0571 0.2411 0.217 Uiso calc R 1 1 . .
loop_
    _atom_site_aniso_label
    _atom_site_aniso_U_11
    _atom_site_aniso_U_22
    _atom_site_aniso_U_33
    _atom_site_aniso_U_12
    _atom_site_aniso_U_13
    _atom_site_aniso_U_23
    C21 0.049(3) 0.066(3) 0.072(3) 0.001(2) 0.016(2) -0.014(3)
    C22 0.086(4) 0.078(4) 0.163(6) 0.021(4) 0.060(4) 0.003(4)
    C23 0.100(5) 0.093(5) 0.189(8) 0.035(4) 0.054(5) -0.006(5)
    C24 0.088(5) 0.143(7) 0.139(7) 0.025(5) 0.051(5) -0.037(6)
    C25 0.125(7) 0.214(10) 0.134(7) 0.063(7) 0.083(5) 0.017(7)
    C26 0.106(5) 0.157(7) 0.102(5) 0.042(5) 0.060(4) 0.023(5)
    Cd1 0.0478(2) 0.04592(19) 0.0689(2) 0.00002(17) 0.02607(16) -0.00061(18)
    C1 0.056(3) 0.070(3) 0.079(4) -0.006(3) 0.025(3) -0.006(3)
    N2 0.049(2) 0.052(2) 0.069(3) -0.0022(18) 0.027(2) -0.0026(19)
    C5 0.048(3) 0.053(3) 0.074(3) 0.003(2) 0.037(3) 0.003(3)
    N1 0.050(2) 0.057(2) 0.068(2) -0.020(2) 0.027(2) -0.019(2)
    C12 0.063(3) 0.080(4) 0.081(4) -0.018(3) 0.034(3) -0.014(3)
    C8 0.072(3) 0.044(3) 0.103(4) -0.006(3) 0.055(3) -0.009(3)
    C6 0.085(4) 0.059(4) 0.133(6) 0.014(3) 0.059(4) 0.020(4)
    C10 0.095(5) 0.062(4) 0.114(5) -0.018(4) 0.058(4) -0.027(4)
    C11 0.073(4) 0.098(5) 0.095(4) -0.035(4) 0.039(3) -0.039(4)
    C4 0.059(3) 0.063(3) 0.094(4) 0.007(3) 0.047(3) 0.011(3)
    C7 0.103(5) 0.048(3) 0.137(6) 0.003(3) 0.068(5) -0.003(4)
    C9 0.056(3) 0.046(3) 0.081(4) 0.000(2) 0.045(3) -0.004(2)
    C3 0.061(4) 0.088(4) 0.096(4) 0.019(3) 0.039(3) 0.027(4)
    C2 0.057(3) 0.101(5) 0.070(4) 0.001(3) 0.015(3) 0.007(3)
    O1 0.072(2) 0.075(2) 0.071(2) -0.0174(19) 0.0138(18) -0.0037(19)
    C13 0.050(3) 0.051(3) 0.074(3) 0.000(2) 0.016(3) 0.009(3)
    O2 0.072(2) 0.061(2) 0.133(3) -0.0092(19) 0.049(2) -0.016(2)
    O4 0.088(3) 0.075(3) 0.117(3) 0.027(2) 0.054(2) 0.019(2)
    C20 0.051(3) 0.061(3) 0.071(3) 0.004(3) 0.019(2) -0.011(3)
    O3 0.069(2) 0.067(2) 0.135(3) -0.0008(19) 0.056(2) -0.009(2)
    C14 0.047(3) 0.081(4) 0.075(3) -0.011(3) 0.010(3) 0.018(3)
    C15 0.085(5) 0.091(5) 0.130(6) -0.035(4) -0.001(4) 0.006(4)
    C19 0.060(4) 0.207(9) 0.099(5) -0.015(5) 0.029(4) 0.008(5)
    C17 0.084(7) 0.311(19) 0.182(12) -0.098(10) -0.036(7) 0.124(12)
    C16 0.110(8) 0.148(8) 0.217(13) -0.077(7) -0.035(7) 0.061(8)
    C18 0.060(5) 0.363(18) 0.126(8) -0.014(7) 0.037(5) 0.060(9)
_geom_special_details
;
All e.s.d.'s (except the e.s.d. in the dihedral angle between two l.s. planes)
are estimated using the full covariance matrix. The cell e.s.d.'s are taken
into account individually in the estimation of e.s.d.'s in distances, angles
and torsion angles; correlations between e.s.d.'s in cell parameters are only
used when they are defined by crystal symmetry. An approximate (isotropic)
treatment of cell e.s.d.'s is used for estimating e.s.d.'s involving l.s.
planes.
;
loop_
    _geom_bond_atom_site_label_1
    _geom_bond_atom_site_label_2
    _geom_bond_site_symmetry_2
    _geom_bond_distance
    _geom_bond_publ_flag
    C21 C22 . 1.3900 ?
    C21 C26 . 1.3900 ?
    C21 C20 . 1.481(5) ?
    C22 C23 . 1.3900 ?
    C22 H22 . 0.9300 ?
    C23 C24 . 1.3900 ?
    C23 H23 . 0.9300 ?
    C24 C25 . 1.3900 ?
    C24 H24 . 0.9300 ?
    C25 C26 . 1.3900 ?
    C25 H25 . 0.9300 ?
    C26 H26 . 0.9300 ?
    Cd1 O3 . 2.265(4) ?
    Cd1 O1 2 2.331(4) ?
    Cd1 N2 . 2.347(4) ?
    Cd1 O2 . 2.371(4) ?
    Cd1 N1 . 2.375(4) ?
    Cd1 O4 . 2.454(4) ?
    Cd1 O1 . 2.493(4) ?
    C1 N2 . 1.309(6) ?
    C1 C2 . 1.383(7) ?
    C1 H1 . 0.9300 ?
    N2 C5 . 1.352(6) ?
    C5 C4 . 1.396(7) ?
    C5 C9 . 1.416(7) ?
    N1 C12 . 1.306(6) ?
    N1 C9 . 1.320(6) ?
    C12 C11 . 1.396(8) ?
    C12 H12 . 0.9300 ?
    C8 C10 . 1.374(8) ?
    C8 C7 . 1.418(8) ?
    C8 C9 . 1.429(7) ?
    C6 C7 . 1.317(9) ?
    C6 C4 . 1.416(8) ?
    C6 H6 . 0.9300 ?
    C10 C11 . 1.350(8) ?
    C10 H10 . 0.9300 ?
    C11 H11 . 0.9300 ?
    C4 C3 . 1.384(8) ?
    C7 H7 . 0.9300 ?
    C3 C2 . 1.344(8) ?
    C3 H3 . 0.9300 ?
    C2 H2 . 0.9300 ?
    O1 C13 . 1.249(6) ?
    O1 Cd1 2 2.331(4) ?
    C13 O2 . 1.230(6) ?
    C13 C14 . 1.486(6) ?
    O4 C20 . 1.223(6) ?
    C20 O3 . 1.237(6) ?
    C14 C15 . 1.355(8) ?
    C14 C19 . 1.368(8) ?
    C15 C16 . 1.388(10) ?
    C15 H15 . 0.9300 ?
    C19 C18 . 1.387(10) ?
    C19 H19 . 0.9300 ?
    C17 C16 . 1.344(18) ?
    C17 C18 . 1.364(18) ?
    C17 H17 . 0.9300 ?
    C16 H16 . 0.9300 ?
    C18 H18 . 0.9300 ?
loop_
    _geom_angle_atom_site_label_1
    _geom_angle_atom_site_label_2
    _geom_angle_atom_site_label_3
    _geom_angle_site_symmetry_1
    _geom_angle_site_symmetry_3
    _geom_angle
    _geom_angle_publ_flag
    C22 C21 C26 . . 120.0 ?
    C22 C21 C20 . . 120.3(3) ?
    C26 C21 C20 . . 119.6(3) ?
    C22 C21 Cd1 . . 116.71(19) ?
    C26 C21 Cd1 . . 123.19(19) ?
    C21 C22 C23 . . 120.0 ?
    C21 C22 H22 . . 120.0 ?
    C23 C22 H22 . . 120.0 ?
    C24 C23 C22 . . 120.0 ?
    C24 C23 H23 . . 120.0 ?
    C22 C23 H23 . . 120.0 ?
    C25 C24 C23 . . 120.0 ?
    C25 C24 H24 . . 120.0 ?
    C23 C24 H24 . . 120.0 ?
    C24 C25 C26 . . 120.0 ?
    C24 C25 H25 . . 120.0 ?
    C26 C25 H25 . . 120.0 ?
    C25 C26 C21 . . 120.0 ?
    C25 C26 H26 . . 120.0 ?
    C21 C26 H26 . . 120.0 ?
    O3 Cd1 O1 . 2 89.55(14) ?
    O3 Cd1 N2 . . 125.34(15) ?
    O1 Cd1 N2 2 . 144.12(13) ?
    O3 Cd1 O2 . . 83.90(15) ?
    O1 Cd1 O2 2 . 108.88(14) ?
    N2 Cd1 O2 . . 85.43(15) ?
    O3 Cd1 N1 . . 133.60(14) ?
    O1 Cd1 N1 2 . 79.49(14) ?
    N2 Cd1 N1 . . 70.31(15) ?
    O2 Cd1 N1 . . 142.34(13) ?
    O3 Cd1 O4 . . 53.83(13) ?
    O1 Cd1 O4 2 . 110.26(15) ?
    N2 Cd1 O4 . . 88.04(14) ?
    O2 Cd1 O4 . . 120.44(15) ?
    N1 Cd1 O4 . . 87.97(13) ?
    O3 Cd1 O1 . . 123.30(13) ?
    O1 Cd1 O1 2 . 75.51(14) ?
    N2 Cd1 O1 . . 89.38(13) ?
    O2 Cd1 O1 . . 52.60(13) ?
    N1 Cd1 O1 . . 97.48(12) ?
    O4 Cd1 O1 . . 172.80(13) ?
    N2 C1 C2 . . 124.1(5) ?
    N2 C1 H1 . . 117.9 ?
    C2 C1 H1 . . 117.9 ?
    C1 N2 C5 . . 117.5(5) ?
    C1 N2 Cd1 . . 126.1(3) ?
    C5 N2 Cd1 . . 116.4(3) ?
    N2 C5 C4 . . 122.3(5) ?
    N2 C5 C9 . . 117.6(4) ?
    C4 C5 C9 . . 120.1(5) ?
    C12 N1 C9 . . 120.5(4) ?
    C12 N1 Cd1 . . 124.6(4) ?
    C9 N1 Cd1 . . 114.9(3) ?
    N1 C12 C11 . . 122.5(6) ?
    N1 C12 H12 . . 118.7 ?
    C11 C12 H12 . . 118.7 ?
    C10 C8 C7 . . 123.6(6) ?
    C10 C8 C9 . . 117.9(6) ?
    C7 C8 C9 . . 118.5(6) ?
    C7 C6 C4 . . 121.5(6) ?
    C7 C6 H6 . . 119.3 ?
    C4 C6 H6 . . 119.3 ?
    C11 C10 C8 . . 120.3(6) ?
    C11 C10 H10 . . 119.8 ?
    C8 C10 H10 . . 119.8 ?
    C10 C11 C12 . . 118.4(6) ?
    C10 C11 H11 . . 120.8 ?
    C12 C11 H11 . . 120.8 ?
    C3 C4 C5 . . 117.2(5) ?
    C3 C4 C6 . . 123.5(6) ?
    C5 C4 C6 . . 119.3(6) ?
    C6 C7 C8 . . 121.9(6) ?
    C6 C7 H7 . . 119.1 ?
    C8 C7 H7 . . 119.1 ?
    N1 C9 C5 . . 120.8(4) ?
    N1 C9 C8 . . 120.4(5) ?
    C5 C9 C8 . . 118.8(5) ?
    C2 C3 C4 . . 120.6(5) ?
    C2 C3 H3 . . 119.7 ?
    C4 C3 H3 . . 119.7 ?
    C3 C2 C1 . . 118.2(6) ?
    C3 C2 H2 . . 120.9 ?
    C1 C2 H2 . . 120.9 ?
    C13 O1 Cd1 . 2 136.0(3) ?
    C13 O1 Cd1 . . 90.0(3) ?
    Cd1 O1 Cd1 2 . 103.66(14) ?
    O2 C13 O1 . . 121.0(5) ?
    O2 C13 C14 . . 118.5(5) ?
    O1 C13 C14 . . 120.4(5) ?
    C13 O2 Cd1 . . 96.3(3) ?
    C20 O4 Cd1 . . 88.2(3) ?
    O4 C20 O3 . . 121.2(5) ?
    O4 C20 C21 . . 119.9(5) ?
    O3 C20 C21 . . 118.9(5) ?
    C20 O3 Cd1 . . 96.8(3) ?
    C15 C14 C19 . . 119.4(6) ?
    C15 C14 C13 . . 120.7(6) ?
    C19 C14 C13 . . 120.0(6) ?
    C14 C15 C16 . . 120.6(9) ?
    C14 C15 H15 . . 119.7 ?
    C16 C15 H15 . . 119.7 ?
    C14 C19 C18 . . 119.9(9) ?
    C14 C19 H19 . . 120.1 ?
    C18 C19 H19 . . 120.1 ?
    C16 C17 C18 . . 120.1(10) ?
    C16 C17 H17 . . 120.0 ?
    C18 C17 H17 . . 120.0 ?
    C17 C16 C15 . . 120.0(12) ?
    C17 C16 H16 . . 120.0 ?
    C15 C16 H16 . . 120.0 ?
    C17 C18 C19 . . 120.0(10) ?
    C17 C18 H18 . . 120.0 ?
    C19 C18 H18 . . 120.0 ?
data_global
_journal_date_recd_electronic     2011-05-22
_journal_date_accepted     2011-06-08
_journal_name_full     'Acta Crystallographica, Section E'
_journal_year     2011
_journal_volume     67
_journal_issue      7
_journal_page_first     m919
_journal_page_last     m919
_journal_paper_category     QM
_journal_coeditor_code     ZQ2105
_publ_contact_author_name     'Zhu-Qing Gao'
_publ_contact_author_address
;
School of Chemistry and Biology Engineering
Taiyuan University of Science and Technology
Taiyuan 030021
People's Republic of China
;
_publ_contact_author_email     'zqgao2008@163.com'
_publ_contact_author_fax     '+863516082495'
_publ_contact_author_phone     '+8613068001288'
_publ_section_title
;\
Di-\m-benzoato-\k^3^<i>O</i>,<i>O</i>':<i>O</i>';\k^3^<i>O</i>:<i>O</i>,\
<i>O</i>'-bis[(benzoato-\k^2^<i>O</i>,<i>O</i>')(1,10-phenanthroline-\
\k^2^<i>N</i>,<i>N</i>')cadmium]
;
loop_
    _publ_author_name
    _publ_author_footnote
    _publ_author_address
    'Li, Hong-Jin' .
;
School of Chemistry and Biology Engineering
Taiyuan University of Science and Technology
Taiyuan 030021
People's Republic of China
;
    'Gao, Zhu-Qing' .
;
School of Chemistry and Biology Engineering
Taiyuan University of Science and Technology
Taiyuan 030021
People's Republic of China
;
    'Gu, Jin-Zhong' .
;
Key Laboratory of Nonferrous Metal Chemistry and Resources Utilization of Gansu
Province
College of Chemistry and Chemical Engineering
Lanzhou University
Lanzhou 730000
People's Republic of China
;
