# Supplementary material for: Di-μ-benzoato-κ3 O,O′:O′;κ3 O:O,O′-bis­[(benzoato-κ2 O,O′)(1,10-phenanthroline-κ2 N,N′)cadmium]
Source: Acta Crystallogr Sect E Struct Rep Online. 2011 Jun 18;67(Pt 7):m919. doi: 10.1107/S1600536811022185 (PMC3151832; doi:10.1107/S1600536811022185)
Supplement: Supplementary file 2 [file e-67-0m919-Isup2.hkl]

# 
# h,k,l, Fc-squared, Fo-squared, sigma(Fo-squared) and status flag 
# 
data_I
_shelx_title ' C2c in C2/c' 
_shelx_refln_list_code          4 
_shelx_F_calc_maximum      745.58 
_exptl_crystal_F_000      2144.00 
_reflns_d_resolution_high  0.8255 
 
loop_ 
 _symmetry_equiv_pos_as_xyz 
 'x, y, z' 
 '-x, y, -z+1/2' 
 'x+1/2, y+1/2, z' 
 '-x+1/2, y+1/2, -z+1/2' 
 '-x, -y, -z' 
 'x, -y, z-1/2' 
 '-x+1/2, -y+1/2, -z' 
 'x+1/2, -y+1/2, z-1/2' 
 
_cell_length_a    21.9010 
_cell_length_b    10.0234 
_cell_length_c    20.5223 
_cell_angle_alpha  90.000 
_cell_angle_beta  103.759 
_cell_angle_gamma  90.000 
 
_shelx_F_squared_multiplier     1.000 
 
loop_ 
 _refln_index_h 
 _refln_index_k 
 _refln_index_l 
 _refln_F_squared_calc 
 _refln_F_squared_meas 
 _refln_F_squared_sigma 
 _refln_observed_status 
   4   0   0   120073.92   125596.63   1483.02 o 
   6   0   0    13914.89    14669.12    201.25 o 
   8   0   0       84.72      115.08     25.94 o 
  10   0   0      876.84      885.81     60.26 o 
  12   0   0       90.89       68.37     38.57 o 
  14   0   0    28354.47    28905.65    562.67 o 
  16   0   0    13962.68    13548.37    381.20 o 
  18   0   0    12954.32    12525.51    467.97 o 
  20   0   0     7257.82     7687.44    324.68 o 
  22   0   0     4848.16     4708.25    399.49 o 
  24   0   0     2492.01     1946.08    342.42 o 
   1   1   0      273.09      831.16     34.12 o 
   3   1   0    60366.26    59700.45    519.08 o 
   5   1   0    12679.67    13703.89    147.43 o 
   7   1   0      462.55      509.71     33.31 o 
   9   1   0     5910.48     6403.56    145.05 o 
  11   1   0     2345.58     2346.36     65.25 o 
  13   1   0      458.14      487.26     52.59 o 
  15   1   0      138.58      165.76     58.69 o 
  17   1   0       21.97       22.28     59.07 o 
  19   1   0     1021.75     1346.53    183.02 o 
  21   1   0      631.24      773.96    131.47 o 
  23   1   0      198.71      291.67    117.15 o 
  25   1   0       11.99      -78.06    124.90 o 
   0   2   0      246.55      343.67     44.09 o 
   2   2   0   120467.78   125196.20    925.05 o 
   4   2   0    63085.43    61131.39    547.20 o 
   6   2   0    22772.62    21109.35    189.87 o 
   8   2   0     6714.20     6611.96    132.73 o 
  10   2   0       46.36       27.61     44.99 o 
  12   2   0     9583.60     9945.67    219.05 o 
  14   2   0     2134.98     1876.34     95.43 o 
  16   2   0     4481.13     4827.51    198.27 o 
  18   2   0     5125.44     4972.92    212.95 o 
  20   2   0     6459.97     6100.64    249.72 o 
  22   2   0     3180.59     3642.07    301.07 o 
  24   2   0      865.68     1016.03    156.37 o 
   1   3   0    35941.32    32603.09    266.22 o 
   3   3   0    40232.09    41090.61    361.25 o 
   5   3   0    23405.42    19537.80    212.46 o 
   7   3   0     5985.60     5653.32    132.46 o 
   9   3   0    10697.43    10087.11    130.91 o 
  11   3   0       34.65       -5.71     31.72 o 
  13   3   0     3721.22     3537.15    130.68 o 
  15   3   0     4451.38     4331.72    151.58 o 
  17   3   0     4541.89     4685.61    205.64 o 
  19   3   0     3795.16     3617.80    202.22 o 
  21   3   0     2794.89     2929.65    208.66 o 
  23   3   0     1437.84     1397.83    170.54 o 
   0   4   0    14524.90    16756.97    251.29 o 
   2   4   0    35448.27    35795.38    306.79 o 
   4   4   0     7308.21     7945.32    158.66 o 
   6   4   0     5086.63     6230.06    136.59 o 
   8   4   0     1052.22     1246.21     70.98 o 
  10   4   0        0.27      -29.18     30.92 o 
  12   4   0      479.04      674.59     95.78 o 
  14   4   0        1.86      -62.54     52.31 o 
  16   4   0     1780.22     1886.18    127.47 o 
  18   4   0     1690.66     1619.89    157.48 o 
  20   4   0     1163.61     1155.00    151.96 o 
  22   4   0      678.36      620.63    177.42 o 
  24   4   0      119.81      429.22    163.40 o 
   1   5   0    39390.88    39762.03    350.45 o 
   3   5   0    23157.41    23113.68    237.72 o 
   5   5   0     8003.75     7497.37    140.57 o 
   7   5   0     5072.25     5448.75    128.84 o 
   9   5   0     1268.94     1297.72     74.54 o 
  11   5   0     2951.85     2675.27    119.82 o 
  13   5   0     1912.81     1912.07    150.74 o 
  15   5   0     7586.48     7531.33    210.09 o 
  17   5   0     2992.92     3173.64    197.37 o 
  19   5   0     2143.06     2064.16    233.95 o 
  21   5   0     1942.32     2298.28    255.08 o 
  23   5   0     1743.58     1815.31    299.62 o 
   0   6   0     2398.78     3194.23    308.43 o 
   2   6   0     2604.46     3601.46    121.18 o 
   4   6   0     3401.99     3490.59    105.22 o 
   6   6   0      182.24      326.32     51.38 o 
   8   6   0      127.50      132.13     46.05 o 
  10   6   0      486.69      515.19     76.27 o 
  12   6   0      117.86      188.97     68.47 o 
  14   6   0       53.95       53.68     70.14 o 
  16   6   0     1750.65     1860.85    167.74 o 
  18   6   0     1472.71     1416.46    160.37 o 
  20   6   0      748.60      956.61    199.72 o 
  22   6   0      258.71      395.64    173.38 o 
   1   7   0    25218.11    24675.70    287.74 o 
   3   7   0    14035.59    13445.86    220.63 o 
   5   7   0     7030.83     6655.56    156.29 o 
   7   7   0     4349.92     4174.90    129.17 o 
   9   7   0     2158.74     2111.05    160.63 o 
  11   7   0       44.35      -55.92     77.43 o 
  13   7   0     3281.75     3152.24    295.06 o 
  15   7   0     3663.71     3477.11    206.92 o 
  17   7   0     4584.50     4506.05    241.36 o 
  19   7   0     3474.43     3356.37    317.61 o 
  21   7   0     2169.92     2198.03    285.35 o 
   0   8   0    12553.24    12878.26    358.54 o 
   2   8   0    10507.48    10088.64    201.02 o 
   4   8   0     3068.90     2974.21    119.94 o 
   6   8   0       31.62      -41.12     54.71 o 
   8   8   0      509.72      436.00     86.47 o 
  10   8   0      519.13      581.52    119.69 o 
  12   8   0     1101.87     1119.62    149.05 o 
  14   8   0      510.49      435.78    164.59 o 
  16   8   0      486.73      732.51    146.15 o 
  18   8   0      623.29      710.14    152.88 o 
   1   9   0     2791.37     2761.85    144.52 o 
   3   9   0     1451.18     1555.84    120.89 o 
   5   9   0     1301.56     1497.70    110.09 o 
   7   9   0      791.73     1057.52    118.86 o 
   9   9   0        1.07      367.22    111.64 o 
  11   9   0       96.50      113.96    102.04 o 
  13   9   0      600.54      731.69    142.68 o 
  15   9   0      682.60      484.20    133.45 o 
  17   9   0      661.32      537.40    150.42 o 
   0  10   0     7452.24     7508.97    348.13 o 
   2  10   0     3907.99     3717.29    165.63 o 
   4  10   0     1176.13      983.99    135.84 o 
   6  10   0      633.01      930.52    117.59 o 
   8  10   0      257.34      106.61    103.49 o 
  10  10   0       88.27       -1.73    103.79 o 
  12  10   0       84.64       47.15    103.62 o 
  14  10   0      711.18      759.32    156.51 o 
   1  11   0       39.46      120.18     86.11 o 
   3  11   0        1.39     -104.17    182.60 o 
   5  11   0        7.74       19.85     96.76 o 
   7  11   0        3.92      344.04    148.66 o 
   9  11   0        8.65       69.45    127.42 o 
   0  12   0     1351.61      850.34    273.93 o 
   2  12   0     1372.62     1171.79    209.73 o 
 -25   1   1      316.01      392.42    169.34 o 
 -23   1   1     1470.80     1571.75    169.49 o 
 -21   1   1     4382.93     4393.58    218.09 o 
 -19   1   1     8511.10     7894.90    266.73 o 
 -17   1   1     8816.64     9132.17    225.08 o 
 -15   1   1    12320.40    12288.47    245.03 o 
 -13   1   1    21563.04    21580.99    269.81 o 
 -11   1   1    27547.97    26961.43    297.20 o 
  -9   1   1    14848.84    15157.78    187.85 o 
  -7   1   1     3148.56     3503.46    101.52 o 
  -5   1   1     3962.19     4088.75     68.56 o 
  -3   1   1    23155.90    22555.10    227.23 o 
  -1   1   1    95749.04   102054.09    998.59 o 
   1   1   1   112440.81   113746.27   1078.17 o 
   3   1   1    85510.48    87236.53    657.78 o 
   5   1   1    15719.64    15260.16    143.73 o 
   7   1   1    23340.86    21924.41    200.32 o 
   9   1   1    14264.53    13017.44    150.37 o 
  11   1   1     7075.05     6848.74    111.32 o 
  13   1   1      394.02      530.46     56.93 o 
  15   1   1     2479.75     2672.42    122.98 o 
  17   1   1     5767.48     5504.23    178.84 o 
  19   1   1     4840.76     4707.48    209.65 o 
  21   1   1     3637.56     3342.06    459.22 o 
  23   1   1     2932.76     3041.17    216.15 o 
  25   1   1      855.00     1081.96    207.56 o 
 -24   2   1        1.12       63.27    108.33 o 
 -22   2   1      440.92      623.57    171.19 o 
 -20   2   1     1998.17     1964.94    178.49 o 
 -18   2   1     3849.94     3869.39    192.85 o 
 -16   2   1     4332.33     4248.27    184.46 o 
 -14   2   1     9745.68     9773.69    178.85 o 
 -12   2   1    14536.78    14712.42    211.86 o 
 -10   2   1     5664.75     5767.55    116.16 o 
  -8   2   1     2966.89     3091.86     76.59 o 
  -6   2   1      352.91      295.22     34.70 o 
  -4   2   1     2447.22     3420.25    109.75 o 
  -2   2   1    36944.89    39027.81    337.50 o 
   0   2   1    69641.99    70265.28    492.32 o 
   2   2   1   154801.53   151592.98   1109.88 o 
   4   2   1      242.85      320.58     41.47 o 
   6   2   1     2755.78     2431.07     54.87 o 
   8   2   1     2229.20     2103.10     69.77 o 
  10   2   1    21969.47    21881.68    223.29 o 
  12   2   1     4435.34     4208.09    111.72 o 
  14   2   1      489.02      518.77     59.90 o 
  16   2   1      657.00      463.59     94.31 o 
  18   2   1     1826.49     1819.94    164.25 o 
  20   2   1      961.25     1031.86    136.89 o 
  22   2   1     2750.38     2665.09    202.02 o 
  24   2   1     1590.53     1737.28    328.15 o 
 -25   3   1       25.14      171.74    151.29 o 
 -23   3   1      775.44      761.01    188.79 o 
 -21   3   1     2340.27     2372.38    191.42 o 
 -19   3   1     1941.93     1944.45    171.61 o 
 -17   3   1     4651.02     4542.22    201.28 o 
 -15   3   1     9473.43     9365.16    218.29 o 
 -13   3   1    15698.28    15640.45    271.74 o 
 -11   3   1    11767.96    11931.14    181.61 o 
  -9   3   1     3464.37     3566.27     86.69 o 
  -7   3   1     2092.46     2159.90     74.31 o 
  -5   3   1     1792.85     1816.67     56.66 o 
  -3   3   1     2107.61     2356.46     99.82 o 
  -1   3   1     3022.51     2562.00     53.79 o 
   1   3   1     1846.89     2634.25     91.88 o 
   3   3   1    24538.08    22078.14    200.08 o 
   5   3   1    31188.15    31922.99    269.56 o 
   7   3   1    33252.51    32520.71    332.39 o 
   9   3   1    14070.83    14254.10    167.01 o 
  11   3   1     6353.76     6050.31    128.14 o 
  13   3   1        0.33      -32.02     45.52 o 
  15   3   1      574.64      457.64     75.29 o 
  17   3   1     1528.57     1658.68    185.15 o 
  19   3   1     2247.06     2468.03    186.09 o 
  21   3   1     2526.02     2271.92    297.15 o 
  23   3   1     1136.35     1392.85    214.51 o 
 -24   4   1      263.05      555.35    181.46 o 
 -22   4   1     1255.11     1296.74    169.44 o 
 -20   4   1     3619.62     3547.82    215.52 o 
 -18   4   1     5044.13     4974.34    256.42 o 
 -16   4   1    10534.25    10672.07    251.33 o 
 -14   4   1    10480.82    10287.49    245.47 o 
 -12   4   1     9454.99     8911.94    240.62 o 
 -10   4   1     7783.64     7269.92    136.04 o 
  -8   4   1     3536.82     3776.29    100.27 o 
  -6   4   1      215.74      256.30     44.00 o 
  -4   4   1      347.67      258.01     38.69 o 
  -2   4   1    26940.60    24687.65    231.75 o 
   0   4   1    45879.11    45468.43    370.70 o 
   2   4   1   106479.83   100665.88    725.90 o 
   4   4   1    90945.63    88853.48    653.58 o 
   6   4   1    39991.11    37525.54    322.09 o 
   8   4   1     9343.42     8816.90    123.15 o 
  10   4   1     2750.71     2555.93     96.32 o 
  12   4   1       25.04      -39.66     56.68 o 
  14   4   1      917.25      988.93     95.18 o 
  16   4   1     1727.51     1855.10    126.40 o 
  18   4   1     3116.62     2891.48    416.11 o 
  20   4   1     3564.56     4344.11    302.34 o 
  22   4   1     1696.90     1912.09    238.09 o 
  24   4   1     1290.33     1256.64    218.57 o 
 -23   5   1       28.03      224.96    159.36 o 
 -21   5   1      103.32       66.01    135.14 o 
 -19   5   1        1.17       32.58    123.35 o 
 -17   5   1      160.71      133.65     89.46 o 
 -15   5   1      108.77       95.43     69.45 o 
 -13   5   1      580.66      635.79     80.64 o 
 -11   5   1      513.76      746.39     78.80 o 
  -9   5   1      337.62      381.24     52.25 o 
  -7   5   1     1903.73     2152.63    141.64 o 
  -5   5   1     3049.04     3079.17     91.59 o 
  -3   5   1     2287.39     2612.36     72.32 o 
  -1   5   1     1071.05     1155.58     70.61 o 
   1   5   1    18799.44    19362.55    212.62 o 
   3   5   1      785.75     1586.44    151.78 o 
   5   5   1      180.42      574.82    120.57 o 
   7   5   1      105.05      361.35     47.24 o 
   9   5   1       59.91       67.05     39.95 o 
  11   5   1       20.47        3.48     48.10 o 
  13   5   1      408.85      467.68    104.53 o 
  15   5   1     1092.06      982.48    101.16 o 
  17   5   1      343.77      250.12    118.14 o 
  19   5   1      183.41       31.52    126.68 o 
  21   5   1       32.69       88.72    185.48 o 
  23   5   1       37.02      320.29    219.72 o 
 -22   6   1     1133.78     1417.48    231.80 o 
 -20   6   1     3327.02     3355.70    300.46 o 
 -18   6   1     6371.44     6702.94    304.70 o 
 -16   6   1     7826.22     7994.40    358.32 o 
 -14   6   1     7644.81     7779.78    221.58 o 
 -12   6   1    10502.98    10803.11    243.62 o 
 -10   6   1     5145.02     5500.72    165.28 o 
  -8   6   1     2121.42     1820.29     89.85 o 
  -6   6   1      624.86      503.74     59.25 o 
  -4   6   1     7018.72     7231.99    148.36 o 
  -2   6   1    16849.52    15998.96    201.76 o 
   0   6   1    49979.59    48712.95    430.02 o 
   2   6   1    32919.93    32867.74    322.26 o 
   4   6   1    21556.35    21049.27    237.99 o 
   6   6   1    13115.95    14042.86    214.97 o 
   8   6   1     6911.98     7026.70    152.33 o 
  10   6   1      551.02      585.25     83.20 o 
  12   6   1     3154.08     2973.32    138.77 o 
  14   6   1        5.93      -75.18     83.18 o 
  16   6   1       51.00       61.49     93.98 o 
  18   6   1     1004.63     1127.70    210.38 o 
  20   6   1     2018.43     2352.23    530.75 o 
  22   6   1     2929.02     2892.71    293.26 o 
 -21   7   1       72.51      364.57    170.62 o 
 -19   7   1       61.78      311.00    120.60 o 
 -17   7   1      503.71     1144.71    157.54 o 
 -15   7   1     1052.19     1292.86    151.03 o 
 -13   7   1     1241.35     1236.27    117.59 o 
 -11   7   1      243.82      582.92     90.15 o 
  -9   7   1        1.36      142.99     65.16 o 
  -7   7   1      141.55      136.07     53.23 o 
  -5   7   1      625.56      610.58     68.37 o 
  -3   7   1     1355.74     1611.61    112.08 o 
  -1   7   1     8117.82     7803.15    152.12 o 
   1   7   1    12201.80    12701.33    190.75 o 
   3   7   1     3398.43     3499.58    115.80 o 
   5   7   1      941.92     1298.53     84.89 o 
   7   7   1      367.16      659.21     69.32 o 
   9   7   1      333.87      430.22     79.08 o 
  11   7   1      575.86      729.65    129.33 o 
  13   7   1      243.36      212.66    105.27 o 
  15   7   1      243.77      277.83    112.64 o 
  17   7   1      744.32     1024.09    268.28 o 
  19   7   1      401.93      607.74    138.74 o 
 -18   8   1     1588.89     1658.50    188.84 o 
 -16   8   1     1737.11     1630.20    231.83 o 
 -14   8   1     2346.00     2095.20    207.33 o 
 -12   8   1     1517.02     1435.58    159.28 o 
 -10   8   1       69.17      312.76     85.14 o 
  -8   8   1      598.36      693.48     96.25 o 
  -6   8   1      528.22      528.63     78.29 o 
  -4   8   1     1572.16     1700.55    104.00 o 
  -2   8   1     3806.20     3786.37    130.99 o 
   0   8   1     6242.55     6825.96    291.60 o 
   2   8   1     7755.42     8123.15    204.67 o 
   4   8   1     3688.78     3734.02    127.65 o 
   6   8   1      349.24      338.58     68.84 o 
   8   8   1     1889.03     2014.52    161.38 o 
  10   8   1     1806.55     1967.41    166.92 o 
  12   8   1       33.04       31.71     97.71 o 
  14   8   1      545.63      547.92    129.57 o 
  16   8   1      820.33      545.89    151.53 o 
  18   8   1      578.12      541.47    141.86 o 
 -17   9   1      851.62     1154.58    173.61 o 
 -15   9   1     1020.26     1199.77    169.12 o 
 -13   9   1     2561.86     2526.40    205.31 o 
 -11   9   1     3225.99     3185.34    211.85 o 
  -9   9   1     1634.26     1770.25    249.11 o 
  -7   9   1      390.49      557.20     87.51 o 
  -5   9   1      280.89      197.98     72.08 o 
  -3   9   1     2713.98     2665.58    143.74 o 
  -1   9   1     4947.00     4694.87    170.58 o 
   1   9   1     7371.60     7468.94    208.03 o 
   3   9   1     9986.02     9661.70    235.31 o 
   5   9   1     6595.83     6639.20    208.99 o 
   7   9   1     5944.04     6113.28    206.57 o 
   9   9   1     5362.65     5345.09    237.57 o 
  11   9   1     1153.13     1237.91    156.97 o 
  13   9   1       10.69       53.22    107.21 o 
  15   9   1      360.28      322.60    130.50 o 
  17   9   1      416.37      341.13    133.89 o 
 -14  10   1      167.55      241.72    127.29 o 
 -12  10   1       47.05      167.88    119.51 o 
 -10  10   1      196.46      330.67    123.42 o 
  -8  10   1        9.59     -101.47     87.35 o 
  -6  10   1       15.04       22.61     73.99 o 
  -4  10   1        2.04      -99.27     66.18 o 
  -2  10   1       36.81      129.82     86.49 o 
   0  10   1      365.71      398.69     92.72 o 
   2  10   1      412.04      544.32    117.36 o 
   4  10   1      700.67      652.22    123.90 o 
   6  10   1      765.32      867.49    134.59 o 
   8  10   1      154.99      205.01    110.05 o 
  10  10   1        1.55      141.98    107.85 o 
  12  10   1        8.74      158.86    118.15 o 
  14  10   1        0.85       20.42    115.52 o 
 -11  11   1      533.06      564.83    141.25 o 
  -9  11   1      212.36      277.63    143.22 o 
  -7  11   1       18.88     -134.11    113.72 o 
  -5  11   1      174.05      176.08    108.44 o 
  -3  11   1      687.65      693.60    111.48 o 
  -1  11   1     2276.76     2348.16    198.45 o 
   1  11   1     3444.69     3381.83    205.72 o 
   3  11   1     3360.87     3506.88    225.30 o 
   5  11   1     2889.80     3129.42    209.45 o 
   7  11   1     2025.71     2131.54    345.27 o 
   9  11   1     1216.80     1447.97    262.52 o 
  -4  12   1        6.42      -56.91    159.80 o 
  -2  12   1      107.27      151.08    152.71 o 
   0  12   1      454.32      458.97    174.06 o 
   2  12   1      523.28      713.52    141.46 o 
 -26   0   2      186.42       97.02    211.16 o 
 -24   0   2      159.57     -182.62    148.38 o 
 -22   0   2        6.73     -114.14    159.80 o 
 -20   0   2     2253.50     2856.19    428.02 o 
 -18   0   2    12100.37    12758.85    550.72 o 
 -16   0   2    11915.18    11914.13    393.78 o 
 -14   0   2    22513.90    22982.00    487.84 o 
 -12   0   2    60275.66    62653.20   1192.29 o 
 -10   0   2    58673.57    61381.64    669.30 o 
  -8   0   2    22994.36    23603.62    297.18 o 
  -6   0   2     3764.24     4073.74    124.90 o 
  -4   0   2      837.81     1326.68     82.75 o 
  -2   0   2     3491.66     3680.99    119.85 o 
   2   0   2   109594.69   112886.44   1311.05 o 
   4   0   2    31592.17    30335.58    336.98 o 
   6   0   2    23436.14    21797.24    310.18 o 
   8   0   2    15762.66    14936.65    227.87 o 
  10   0   2    35348.56    34391.06    437.71 o 
  12   0   2    47852.51    46630.70    576.50 o 
  14   0   2     5270.22     4871.45    154.96 o 
  16   0   2        2.80     -102.37     68.25 o 
  18   0   2      953.00      651.53    130.73 o 
  20   0   2     1236.04     1403.91    181.59 o 
  22   0   2     2012.23     1746.33    291.06 o 
  24   0   2     1995.42     1546.59    313.88 o 
 -25   1   2        7.18      -58.83    129.99 o 
 -23   1   2       69.68        3.10     93.71 o 
 -21   1   2       87.54      122.31    108.38 o 
 -19   1   2      777.63      915.66    124.43 o 
 -17   1   2     1374.08     1691.25    114.43 o 
 -15   1   2     1300.51     1427.59     98.39 o 
 -13   1   2     4671.16     4793.45    117.94 o 
 -11   1   2    10636.29    11054.88    169.35 o 
  -9   1   2     2240.06     2500.71     99.98 o 
  -7   1   2     1624.20     1719.62     51.91 o 
  -5   1   2      416.22      631.63     35.57 o 
  -3   1   2        7.79       68.48     14.85 o 
  -1   1   2     9443.23     7395.28     94.41 o 
   1   1   2    24211.75    24295.77    209.26 o 
   3   1   2     4297.50     4352.11     66.45 o 
   5   1   2      161.90      153.66     33.54 o 
   7   1   2      877.87      752.84     46.37 o 
   9   1   2      250.59      173.08     27.90 o 
  11   1   2     8679.96     8672.59    132.52 o 
  13   1   2     3848.72     3235.87     88.91 o 
  15   1   2        1.35      -51.67     41.62 o 
  17   1   2       25.06      -28.47     59.41 o 
  19   1   2      111.11       34.99     81.10 o 
  21   1   2      212.46      300.06    114.00 o 
  23   1   2     1016.76     1184.67    161.24 o 
  25   1   2      245.53      256.81    222.57 o 
 -24   2   2       23.30      -23.45    137.35 o 
 -22   2   2     1031.50     1233.24    162.53 o 
 -20   2   2     1992.54     1916.88    171.27 o 
 -18   2   2     3673.13     3331.59    184.09 o 
 -16   2   2     7295.37     7402.75    241.43 o 
 -14   2   2    13404.64    13855.08    217.03 o 
 -12   2   2    19909.34    18862.89    246.15 o 
 -10   2   2    30261.23    30380.66    320.26 o 
  -8   2   2    27214.75    28003.94    284.75 o 
  -6   2   2     2791.36     2453.68     85.58 o 
  -4   2   2      295.19      263.50     25.21 o 
  -2   2   2     1565.66     1751.22     52.59 o 
   0   2   2     5996.05     7349.12    187.80 o 
   2   2   2    31333.36    32314.29    477.24 o 
   4   2   2    48609.83    50144.54    417.91 o 
   6   2   2    31647.54    32722.62    276.56 o 
   8   2   2    35549.55    35989.99    311.34 o 
  10   2   2    27072.02    28197.77    273.04 o 
  12   2   2     6638.37     6140.91    115.95 o 
  14   2   2     1388.16     1483.85     85.52 o 
  16   2   2       37.92       17.82     66.63 o 
  18   2   2      195.36      280.73     97.11 o 
  20   2   2     1336.39     1263.15    149.35 o 
  22   2   2      963.67     1169.22    193.57 o 
  24   2   2     1383.55     1578.25    223.29 o 
 -25   3   2      443.69      590.80    146.00 o 
 -23   3   2       42.34       61.40    102.22 o 
 -21   3   2     1176.86     1265.39    158.29 o 
 -19   3   2     1669.65     1977.57    201.07 o 
 -17   3   2     3270.01     3358.61    187.78 o 
 -15   3   2     5173.99     5531.14    276.77 o 
 -13   3   2    14180.90    14350.79    260.08 o 
 -11   3   2    32058.03    30034.13    327.90 o 
  -9   3   2    44073.61    45936.29    425.28 o 
  -7   3   2    21078.95    19652.93    221.04 o 
  -5   3   2     2113.87     2025.42     61.07 o 
  -3   3   2     1303.19     1311.73     58.87 o 
  -1   3   2     9059.56     9832.73    114.61 o 
   1   3   2    40672.21    40734.10    323.47 o 
   3   3   2    41619.48    42514.85    338.06 o 
   5   3   2    49154.16    49008.34    385.04 o 
   7   3   2    21010.91    20994.29    264.72 o 
   9   3   2    24322.93    24837.24    278.31 o 
  11   3   2    11503.43    11206.14    181.82 o 
  13   3   2     2417.31     2240.66    111.28 o 
  15   3   2       21.79        0.65     56.77 o 
  17   3   2       14.28      -59.92     71.34 o 
  19   3   2     1290.94     1162.98    143.70 o 
  21   3   2     1168.64     1286.64    203.52 o 
  23   3   2      567.99      468.24    168.91 o 
 -24   4   2        0.09      -56.62    127.44 o 
 -22   4   2       37.11       89.27    102.70 o 
 -20   4   2      267.75       90.77     99.11 o 
 -18   4   2      949.97     1157.07    142.31 o 
 -16   4   2     1629.82     1733.88    125.88 o 
 -14   4   2     5794.29     5853.36    178.83 o 
 -12   4   2     4191.31     4287.68    169.08 o 
 -10   4   2     3008.79     3532.49     97.03 o 
  -8   4   2      296.24      669.14     86.49 o 
  -6   4   2      924.21     1171.87     84.84 o 
  -4   4   2      603.01      708.60     73.71 o 
  -2   4   2      427.27      534.95     48.90 o 
   0   4   2     1174.87     1021.33    125.88 o 
   2   4   2     9816.58     9731.48    253.26 o 
   4   4   2     9692.66     9221.85    218.73 o 
   6   4   2     6182.83     5739.17     96.61 o 
   8   4   2     3075.51     3155.73    114.00 o 
  10   4   2     1607.29     1387.62     81.25 o 
  12   4   2      809.77      776.73     81.40 o 
  14   4   2     3096.95     3165.16    137.93 o 
  16   4   2       39.00       -1.52     63.69 o 
  18   4   2      165.97      -31.49    116.82 o 
  20   4   2      225.66      330.39    148.38 o 
  22   4   2      658.72      757.52    180.39 o 
 -23   5   2        6.30      -32.34    126.68 o 
 -21   5   2      194.14      220.29    151.29 o 
 -19   5   2     1595.58     1112.85    191.65 o 
 -17   5   2     4111.94     4009.04    206.38 o 
 -15   5   2     9724.82     9577.37    238.91 o 
 -13   5   2    27290.97    25818.14    391.93 o 
 -11   5   2    18109.61    18851.33    315.84 o 
  -9   5   2    22201.86    21852.58    276.85 o 
  -7   5   2     9821.14    10091.81    170.39 o 
  -5   5   2     7130.13     7619.03    142.87 o 
  -3   5   2        1.61      -13.43     26.37 o 
  -1   5   2     5536.94     5364.89    101.95 o 
   1   5   2    38562.46    37348.17    365.39 o 
   3   5   2    51586.21    50255.88    421.84 o 
   5   5   2    36960.71    35321.66    324.21 o 
   7   5   2    23418.07    23129.49    278.51 o 
   9   5   2    14739.01    14693.58    215.90 o 
  11   5   2     4522.32     4507.44    162.27 o 
  13   5   2     6443.01     5941.33    176.20 o 
  15   5   2      979.70      823.04    122.62 o 
  17   5   2      415.87      187.13    104.09 o 
  19   5   2      561.32      592.42    167.43 o 
  21   5   2     1647.78     1403.40    219.68 o 
 -22   6   2        8.52       79.74    147.84 o 
 -20   6   2       53.65       96.50    131.53 o 
 -18   6   2      176.58      199.59     87.31 o 
 -16   6   2       86.66       52.83     76.27 o 
 -14   6   2      921.11     1166.92    112.66 o 
 -12   6   2      673.61     1264.30    135.09 o 
 -10   6   2       46.56      451.70     97.45 o 
  -8   6   2      633.48      880.70     85.58 o 
  -6   6   2      245.54      351.26     54.35 o 
  -4   6   2      131.35      129.72     44.18 o 
  -2   6   2       11.56      108.24     42.51 o 
   0   6   2      166.51      208.32     43.72 o 
   2   6   2     2468.30     2875.74    105.49 o 
   4   6   2     1407.74     1426.08     79.97 o 
   6   6   2      879.17     1033.00     83.90 o 
   8   6   2      217.47      240.57     52.59 o 
  10   6   2      128.43       99.69     93.14 o 
  12   6   2      171.13      181.03     89.79 o 
  14   6   2     2445.22     2656.64    182.47 o 
  16   6   2       18.08       20.17     93.32 o 
  18   6   2        9.70       18.59     96.68 o 
  20   6   2       71.26      305.80    155.32 o 
 -21   7   2      504.42      934.29    207.80 o 
 -19   7   2     1482.20     1338.81    170.49 o 
 -17   7   2     2529.20     2683.67    243.14 o 
 -15   7   2     4483.06     4292.73    179.36 o 
 -13   7   2     4801.11     4469.31    175.85 o 
 -11   7   2    14853.15    14045.74    289.19 o 
  -9   7   2    12754.73    11420.78    248.83 o 
  -7   7   2     2566.65     2699.61    112.05 o 
  -5   7   2      344.66      270.12     60.13 o 
  -3   7   2      184.64      123.62     52.62 o 
  -1   7   2     3364.27     3368.94    104.30 o 
   1   7   2     7157.98     7296.31    144.06 o 
   3   7   2    13190.55    13058.19    216.24 o 
   5   7   2    11900.95    11007.96    199.76 o 
   7   7   2     7362.14     7572.11    168.07 o 
   9   7   2     8751.05     8034.58    258.06 o 
  11   7   2    10011.08     9832.79    296.28 o 
  13   7   2     1376.78     1204.56    158.82 o 
  15   7   2      177.65      114.12    104.51 o 
  17   7   2       79.82      -18.09    107.07 o 
  19   7   2      414.74      336.23    127.29 o 
 -18   8   2      370.61      554.55    138.21 o 
 -16   8   2     1273.69     1251.08    162.46 o 
 -14   8   2     3406.23     3241.99    174.76 o 
 -12   8   2     3072.96     2859.13    161.47 o 
 -10   8   2     6685.12     7134.84    212.69 o 
  -8   8   2     1595.78     1620.64    124.77 o 
  -6   8   2      565.66      670.21     81.80 o 
  -4   8   2        7.12      -69.66     55.48 o 
  -2   8   2     1217.99     1095.05     86.88 o 
   0   8   2     2894.32     2886.20    127.76 o 
   2   8   2     2732.28     2819.34    113.79 o 
   4   8   2     4081.90     3913.08    130.88 o 
   6   8   2     3264.26     3134.47    245.08 o 
   8   8   2     2925.90     3042.01    178.44 o 
  10   8   2     4778.49     4870.02    220.61 o 
  12   8   2     1270.12     1588.40    162.53 o 
  14   8   2      288.96      356.85    120.31 o 
  16   8   2        0.01       28.17    101.18 o 
  18   8   2       75.40      108.35    108.52 o 
 -17   9   2      427.92      459.80    154.11 o 
 -15   9   2      650.58      835.17    151.05 o 
 -13   9   2      918.20     1188.20    160.26 o 
 -11   9   2     1319.62     1649.09    139.35 o 
  -9   9   2      469.48      996.79    125.21 o 
  -7   9   2     1203.10     1312.69    107.69 o 
  -5   9   2      173.15      120.93     71.67 o 
  -3   9   2       74.49      -17.38     63.35 o 
  -1   9   2       47.94      -51.27     66.18 o 
   1   9   2     1619.90     1453.31    121.35 o 
   3   9   2     2436.64     2231.30    159.81 o 
   5   9   2     1972.67     2256.83    143.86 o 
   7   9   2     2804.12     3058.26    162.87 o 
   9   9   2     1326.89     1643.61    244.82 o 
  11   9   2      680.60      792.85    138.54 o 
  13   9   2       34.40       22.05    172.36 o 
  15   9   2       52.92       93.25    111.64 o 
 -14  10   2     1499.25     1448.57    184.73 o 
 -12  10   2     2425.66     2644.10    214.12 o 
 -10  10   2     2660.01     2638.37    230.43 o 
  -8  10   2     1869.71     2001.29    185.34 o 
  -6  10   2     1055.91     1153.31    124.56 o 
  -4  10   2       44.49       18.53     77.95 o 
  -2  10   2       77.19      -54.49     88.06 o 
   0  10   2     1455.18     1273.35    147.74 o 
   2  10   2     4173.24     4128.35    206.45 o 
   4  10   2     3799.51     3795.86    200.47 o 
   6  10   2     4002.26     4331.71    215.56 o 
   8  10   2     3072.79     3008.31    404.71 o 
  10  10   2     2565.70     2290.21    268.62 o 
  12  10   2     1396.53     1468.98    346.24 o 
 -11  11   2        0.09      166.29    120.44 o 
  -9  11   2       19.31      338.94    123.99 o 
  -7  11   2       25.39      168.79    132.99 o 
  -5  11   2       16.42       75.08     86.33 o 
  -3  11   2       12.08        1.81    104.00 o 
  -1  11   2        1.35       18.53    120.73 o 
   1  11   2       48.02      171.91    106.51 o 
   3  11   2        0.42       87.44    105.83 o 
   5  11   2        0.43      190.15    111.22 o 
   7  11   2        0.07      197.81    225.43 o 
   9  11   2       11.46        2.81    134.78 o 
  -2  12   2       42.94       53.48    140.55 o 
   0  12   2      379.19      341.54    127.92 o 
   2  12   2      874.26      604.99    141.25 o 
 -25   1   3     1333.49     1587.34    233.12 o 
 -23   1   3     1640.40     1686.56    229.38 o 
 -21   1   3      772.35      667.76    126.26 o 
 -19   1   3      437.73      282.84     97.33 o 
 -17   1   3      672.47      765.06     89.90 o 
 -15   1   3     7132.68     7014.90    230.64 o 
 -13   1   3    19961.84    19871.39    288.17 o 
 -11   1   3    54492.81    53999.04    497.49 o 
  -9   1   3    90007.26    90272.52    737.51 o 
  -7   1   3    19335.37    18951.37    206.35 o 
  -5   1   3     1833.64     1820.49     57.07 o 
  -3   1   3     6098.81     5840.15    118.62 o 
  -1   1   3     4383.92     5075.02     79.17 o 
   1   1   3     5150.94     5619.99     78.44 o 
   3   1   3    19819.79    19706.10    191.78 o 
   5   1   3    59406.19    60359.34    447.47 o 
   7   1   3    17917.10    17848.40    182.33 o 
   9   1   3    32682.13    31231.02    287.48 o 
  11   1   3    31049.65    30491.82    297.07 o 
  13   1   3    22523.02    21431.43    246.04 o 
  15   1   3     7292.11     7300.31    282.25 o 
  17   1   3     1268.43     1440.66    112.58 o 
  19   1   3      391.50      390.91    106.73 o 
  21   1   3        0.77        6.27     96.14 o 
  23   1   3      426.54      523.74    159.06 o 
 -24   2   3      263.21      222.92    123.54 o 
 -22   2   3     1008.91      951.75    147.98 o 
 -20   2   3      508.78      554.51    122.46 o 
 -18   2   3     1745.09     1564.04    147.98 o 
 -16   2   3     2685.04     2837.75    167.82 o 
 -14   2   3     9093.13     9694.58    195.82 o 
 -12   2   3     6567.98     6033.70    130.01 o 
 -10   2   3    37929.08    38984.77    385.90 o 
  -8   2   3    35451.89    33366.14    398.03 o 
  -6   2   3     8809.32     9300.52    126.51 o 
  -4   2   3      187.39       79.50     18.51 o 
  -2   2   3     3137.58     3498.94     56.27 o 
   0   2   3    13113.56    13634.50    150.11 o 
   2   2   3     7105.56     7027.82    101.97 o 
   4   2   3    29214.12    28825.16    244.44 o 
   6   2   3     7659.12     7855.04    113.15 o 
   8   2   3    23033.20    23103.68    229.20 o 
  10   2   3    17899.49    17854.54    204.83 o 
  12   2   3    15567.65    15698.07    200.93 o 
  14   2   3     4351.13     4095.32    123.26 o 
  16   2   3      563.38      599.12     81.66 o 
  18   2   3       73.03       69.69     82.24 o 
  20   2   3       80.10       29.99    145.53 o 
  22   2   3      645.02      572.12    168.20 o 
  24   2   3      354.90      331.59    156.76 o 
 -25   3   3      740.93      531.42    152.16 o 
 -23   3   3      200.09      135.35    114.10 o 
 -21   3   3       64.78       21.59    100.21 o 
 -19   3   3        1.79      -30.29     84.72 o 
 -17   3   3     3619.33     3160.61    312.32 o 
 -15   3   3     5689.14     6004.90    177.12 o 
 -13   3   3     7265.61     7032.81    180.13 o 
 -11   3   3    20355.85    21288.61    260.24 o 
  -9   3   3     4224.81     4574.85    176.28 o 
  -7   3   3    27616.27    28597.20    433.60 o 
  -5   3   3     6782.29     7207.98    115.41 o 
  -3   3   3     2970.18     3173.41     75.72 o 
  -1   3   3       40.92       58.89     17.76 o 
   1   3   3     1563.13     1271.28     42.51 o 
   3   3   3    21989.65    23095.23    243.77 o 
   5   3   3    18371.42    17812.58    181.64 o 
   7   3   3    33223.42    33606.28    333.77 o 
   9   3   3    14917.66    15261.37    183.72 o 
  11   3   3     9085.51     8851.97    143.17 o 
  13   3   3     5320.43     5632.89    139.23 o 
  15   3   3     3571.54     3483.49    141.90 o 
  17   3   3     1478.01     1747.51    151.13 o 
  19   3   3       41.37     -102.08    106.88 o 
  21   3   3      252.48      271.08    149.31 o 
  23   3   3      240.84      339.10    162.65 o 
 -24   4   3      969.08      943.54    164.54 o 
 -22   4   3       78.96       33.04    102.77 o 
 -20   4   3       23.47      -55.56     90.02 o 
 -18   4   3        3.35     -105.59     70.40 o 
 -16   4   3     1096.65     1098.58    112.85 o 
 -14   4   3     2961.42     2815.62    154.79 o 
 -12   4   3    18698.63    18806.37    377.09 o 
 -10   4   3    57365.93    53777.74    593.11 o 
  -8   4   3    71628.45    71750.74    624.26 o 
  -6   4   3    79548.26    78998.00    667.33 o 
  -4   4   3    11706.40    10847.06    135.55 o 
  -2   4   3     1200.75     1178.31     96.13 o 
   0   4   3    12220.25    11849.12    144.43 o 
   2   4   3    20860.91    22306.06    221.21 o 
   4   4   3    21846.89    20355.83    208.27 o 
   6   4   3    15035.53    14145.77    190.99 o 
   8   4   3    14058.95    13043.36    164.72 o 
  10   4   3    17658.50    17109.15    404.81 o 
  12   4   3    13932.32    13144.67    251.26 o 
  14   4   3     7870.26     8219.57    207.74 o 
  16   4   3     1917.03     2198.38    172.46 o 
  18   4   3       15.47       58.02    120.86 o 
  20   4   3      194.97      170.78    135.14 o 
  22   4   3      112.31      196.24    140.55 o 
 -23   5   3      374.65      288.20    161.42 o 
 -21   5   3      858.56      721.66    183.31 o 
 -19   5   3        1.27      -63.80    112.13 o 
 -17   5   3      164.48       81.28     91.79 o 
 -15   5   3      192.38      250.62     79.33 o 
 -13   5   3      565.62      945.63    132.95 o 
 -11   5   3      872.62      964.62     85.58 o 
  -9   5   3      484.95      999.45     90.10 o 
  -7   5   3      441.89      433.83     50.26 o 
  -5   5   3        3.30       81.54     36.69 o 
  -3   5   3      596.62      713.42     54.87 o 
  -1   5   3      906.51      918.37     51.73 o 
   1   5   3       84.82      403.37    111.60 o 
   3   5   3     2550.19     2641.23     76.38 o 
   5   5   3      819.87      807.31     49.18 o 
   7   5   3     1018.56      973.44     63.08 o 
   9   5   3      397.68      400.66     50.80 o 
  11   5   3      595.57      645.21     95.44 o 
  13   5   3      113.56      191.80     85.58 o 
  15   5   3      177.84      231.33    123.03 o 
  17   5   3      116.68      -78.01     81.85 o 
  19   5   3       12.13      118.06    134.78 o 
  21   5   3        1.67       71.71    138.13 o 
 -22   6   3       50.67        4.13    128.89 o 
 -20   6   3       19.78       88.49    124.43 o 
 -18   6   3      796.13      564.35    102.31 o 
 -16   6   3     2373.10     2585.61    211.70 o 
 -14   6   3     5602.04     5177.61    186.99 o 
 -12   6   3    22585.03    22760.32    372.48 o 
 -10   6   3    18803.00    19145.96    323.77 o 
  -8   6   3    12504.94    12781.29    212.87 o 
  -6   6   3    10829.17    10094.06    181.94 o 
  -4   6   3    10022.57    10541.99    183.67 o 
  -2   6   3     5964.54     5707.44    116.59 o 
   0   6   3     2729.60     2808.49     87.25 o 
   2   6   3     4785.25     4578.79    104.97 o 
   4   6   3    12963.34    12672.14    177.87 o 
   6   6   3    13462.21    13562.33    210.86 o 
   8   6   3    10993.04    11862.24    200.61 o 
  10   6   3    13108.24    12681.50    311.55 o 
  12   6   3    16274.52    16068.70    494.51 o 
  14   6   3     9105.33     9019.69    293.87 o 
  16   6   3     2050.45     2064.08    177.23 o 
  18   6   3       61.69      -22.09     93.98 o 
  20   6   3      206.26      161.86    139.18 o 
 -21   7   3      417.52      288.00    172.26 o 
 -19   7   3       39.38       31.58    108.00 o 
 -17   7   3      127.88       88.80     88.05 o 
 -15   7   3      967.56     1050.76    119.42 o 
 -13   7   3     1158.72     1106.86    113.86 o 
 -11   7   3     4746.43     5537.83    200.17 o 
  -9   7   3       59.10      493.64     81.47 o 
  -7   7   3     3399.60     3478.25    121.89 o 
  -5   7   3     2535.23     3028.20    113.57 o 
  -3   7   3      887.22      900.17     77.72 o 
  -1   7   3      218.93      351.02     53.31 o 
   1   7   3      678.20      748.94     85.73 o 
   3   7   3       11.79      123.63     59.73 o 
   5   7   3      227.32      214.62     56.15 o 
   7   7   3     1062.55     1021.00     95.43 o 
   9   7   3     1020.64     1298.76    308.81 o 
  11   7   3      866.39     1323.96    140.26 o 
  13   7   3      870.38     1360.42    182.11 o 
  15   7   3      559.50      624.05    129.79 o 
  17   7   3      245.56      353.28    126.11 o 
  19   7   3        0.87       92.98    110.17 o 
 -18   8   3      127.36      113.13    115.03 o 
 -16   8   3      178.69      -35.59    102.30 o 
 -14   8   3      131.32       72.39     85.47 o 
 -12   8   3      258.70      190.66     87.08 o 
 -10   8   3     3478.36     3677.44    167.32 o 
  -8   8   3    11304.89    11743.76    265.13 o 
  -6   8   3     2822.65     2759.78    124.63 o 
  -4   8   3     2082.67     2366.93    123.97 o 
  -2   8   3     1014.97     1112.12    116.35 o 
   0   8   3      216.40      314.90     69.54 o 
   2   8   3        2.20      -37.80     49.86 o 
   4   8   3      205.19      217.35     71.93 o 
   6   8   3     1932.82     2061.80    131.77 o 
   8   8   3     4554.64     4439.39    173.62 o 
  10   8   3     4835.02     4739.96    221.04 o 
  12   8   3     2949.32     2773.11    195.71 o 
  14   8   3      803.57     1039.42    149.27 o 
  16   8   3      138.25       -6.38    104.30 o 
  18   8   3       70.22      124.16    118.41 o 
 -17   9   3      371.28      205.96    131.71 o 
 -15   9   3     1432.41     1416.88    178.42 o 
 -13   9   3     3612.57     4137.29    195.24 o 
 -11   9   3     7113.79     7301.73    232.54 o 
  -9   9   3    12137.17    12449.76    291.64 o 
  -7   9   3     6987.60     7246.31    219.70 o 
  -5   9   3     1313.10     1459.05    118.51 o 
  -3   9   3     1018.39     1096.89    164.48 o 
  -1   9   3       97.57       34.58     75.22 o 
   1   9   3      474.92      265.13    103.10 o 
   3   9   3     2276.44     2458.03    171.83 o 
   5   9   3     3748.74     4102.93    226.41 o 
   7   9   3     4197.39     4255.15    178.49 o 
   9   9   3     3131.88     3341.16    353.04 o 
  11   9   3     2352.84     2682.71    201.58 o 
  13   9   3     1548.59     1716.86    197.52 o 
  15   9   3      302.25      267.35    148.17 o 
 -14  10   3      242.88      273.14    129.41 o 
 -12  10   3      366.74      340.18    126.93 o 
 -10  10   3      202.15      359.22    102.74 o 
  -8  10   3       38.27      183.85     99.67 o 
  -6  10   3      303.23      396.97     98.47 o 
  -4  10   3      465.59      547.61    106.19 o 
  -2  10   3      108.35       30.53     98.90 o 
   0  10   3       22.41        2.26     92.14 o 
   2  10   3      222.87      354.09    111.31 o 
   4  10   3      772.01      980.52    173.27 o 
   6  10   3      399.97      418.83    111.57 o 
   8  10   3       43.69      183.40    106.51 o 
  10  10   3       60.82      155.81    124.69 o 
  12  10   3       16.40      267.51    123.74 o 
 -11  11   3     2115.27     2192.49    231.60 o 
  -9  11   3     2365.13     2168.00    200.36 o 
  -7  11   3     1931.98     1854.53    172.68 o 
  -5  11   3     1874.71     1873.18    221.84 o 
  -3  11   3      894.17      781.92    138.31 o 
  -1  11   3      208.42      115.35    111.31 o 
   1  11   3       13.28       55.34    102.22 o 
   3  11   3      790.41      805.27    144.68 o 
   5  11   3     1688.26     1572.22    168.99 o 
   7  11   3     1464.37     1277.11    219.72 o 
   9  11   3     1553.52     1378.74    207.09 o 
  -2  12   3        0.07     -100.04    105.03 o 
   0  12   3       36.60      -82.56    103.67 o 
 -26   0   4     2068.49     1712.09    353.83 o 
 -24   0   4     3567.14     4679.71    433.73 o 
 -22   0   4     8583.01     7447.59    496.51 o 
 -20   0   4     8795.74     9220.14    358.54 o 
 -18   0   4      164.45      139.82    100.89 o 
 -16   0   4       42.51       42.14     78.61 o 
 -14   0   4     3293.37     3070.63    296.76 o 
 -12   0   4     8206.50     8364.24    167.35 o 
 -10   0   4    80552.57    82159.76    866.65 o 
  -8   0   4   221732.88   225684.97   2146.26 o 
  -6   0   4   555887.50   548157.06  11558.19 o 
  -4   0   4   422458.88   435485.72   4024.25 o 
  -2   0   4    34803.19    30608.38    427.24 o 
   0   0   4    88435.89    97731.84   1609.37 o 
   2   0   4    20643.36    18507.89    230.24 o 
   4   0   4    18650.31    18427.65    242.94 o 
   6   0   4    16476.75    17234.71    282.56 o 
   8   0   4    31048.12    32709.12    416.94 o 
  10   0   4    62966.73    64215.14    852.90 o 
  12   0   4    24920.73    24794.98    380.76 o 
  14   0   4    18894.54    18459.27    332.93 o 
  16   0   4     9539.26    10150.34    334.94 o 
  18   0   4     2664.39     2950.37    220.96 o 
  20   0   4     1613.62     2127.06    211.60 o 
  22   0   4       41.31      211.16    199.74 o 
 -25   1   4      138.99      327.94    164.86 o 
 -23   1   4       44.16      139.87    104.09 o 
 -21   1   4      139.38      150.07    147.57 o 
 -19   1   4      487.00      405.19    100.91 o 
 -17   1   4       37.41      -74.44     49.63 o 
 -15   1   4      358.60      324.57     65.38 o 
 -13   1   4     2094.83     1625.34     85.72 o 
 -11   1   4    22858.74    23976.49    276.93 o 
  -9   1   4      816.18     1344.67    118.49 o 
  -7   1   4    26783.28    31286.14    302.87 o 
  -5   1   4   104424.25   115931.59    887.00 o 
  -3   1   4     3492.61     4161.61     69.71 o 
  -1   1   4        6.27      134.26     27.69 o 
   1   1   4   231270.88   235897.17   1708.91 o 
   3   1   4    23426.28    25401.17    241.83 o 
   5   1   4     1924.29     2184.58     53.25 o 
   7   1   4      431.26      320.37     30.99 o 
   9   1   4      402.61      300.82     36.50 o 
  11   1   4     1433.39     1438.66     66.10 o 
  13   1   4      235.12      387.01     47.90 o 
  15   1   4     3192.64     3383.66    120.55 o 
  17   1   4       75.14      106.14     65.85 o 
  19   1   4       25.79      -36.80     69.63 o 
  21   1   4        1.93      -99.82    102.84 o 
  23   1   4       81.80       40.42    120.67 o 
 -26   2   4     1706.34     1321.15    227.98 o 
 -24   2   4     2716.20     2781.34    223.72 o 
 -22   2   4      983.97     1085.20    167.00 o 
 -20   2   4      420.19      388.13    114.19 o 
 -18   2   4      801.97      742.41    117.40 o 
 -16   2   4        0.74      -53.23     57.11 o 
 -14   2   4      125.38       57.09     57.07 o 
 -12   2   4     9793.81     9522.17    165.46 o 
 -10   2   4    32227.37    32273.01    337.19 o 
  -8   2   4   136551.34   144188.59   1241.39 o 
  -6   2   4    32853.04    36045.49    434.90 o 
  -4   2   4    47973.41    48593.59    372.29 o 
  -2   2   4    24067.91    27443.88    250.97 o 
   0   2   4    14136.55    13357.03    155.23 o 
   2   2   4    10933.19     9284.95    159.77 o 
   4   2   4     3822.04     3806.04     86.12 o 
   6   2   4    11108.84    10768.56    133.48 o 
   8   2   4     2729.94     2350.32     69.54 o 
  10   2   4     4733.35     4137.22     95.36 o 
  12   2   4    18545.42    18207.85    223.24 o 
  14   2   4    17284.45    16818.29    272.24 o 
  16   2   4     5908.46     6270.98    162.18 o 
  18   2   4     1386.70     1225.26    171.19 o 
  20   2   4        3.48      222.57    129.13 o 
  22   2   4       64.63       49.02    123.03 o 
  24   2   4      142.47       49.18    132.81 o 
 -25   3   4     1419.36     1486.82    186.57 o 
 -23   3   4     2285.95     2453.84    209.30 o 
 -21   3   4      736.96      938.18    145.63 o 
 -19   3   4      797.16      809.90    135.74 o 
 -17   3   4      147.03        9.26     71.89 o 
 -15   3   4      475.33      488.96     75.00 o 
 -13   3   4     4672.29     4707.43    178.75 o 
 -11   3   4    11009.16    10234.77    166.28 o 
  -9   3   4    78472.08    80231.20    656.92 o 
  -7   3   4    56591.54    58691.21    512.20 o 
  -5   3   4    19864.50    20071.26    192.90 o 
  -3   3   4     5758.15     5710.03     85.72 o 
  -1   3   4     6914.27     7397.08     99.61 o 
   1   3   4     1896.13     1557.36     51.43 o 
   3   3   4     3778.15     3934.26     75.82 o 
   5   3   4     4915.65     5560.87     91.06 o 
   7   3   4     6502.87     6123.66    119.35 o 
   9   3   4     6841.60     5876.94    110.49 o 
  11   3   4    14366.32    14196.82    215.77 o 
  13   3   4    11623.15    11496.16    202.42 o 
  15   3   4     5797.52     5748.58    304.40 o 
  17   3   4     1410.67     1725.97    148.46 o 
  19   3   4     1139.22     1333.90    195.44 o 
  21   3   4      491.21      833.54    175.51 o 
  23   3   4      175.66      141.33    145.11 o 
 -24   4   4      435.85      464.17    132.91 o 
 -22   4   4      876.22      732.60    209.35 o 
 -20   4   4       98.01      125.30    102.59 o 
 -18   4   4       88.07      180.96     97.50 o 
 -16   4   4      666.33      589.64     91.26 o 
 -14   4   4     1552.05     1467.01    126.52 o 
 -12   4   4     5775.32     5250.98    188.44 o 
 -10   4   4     6992.34     7725.29    200.99 o 
  -8   4   4     3447.45     3665.58    255.27 o 
  -6   4   4    14620.34    15677.96    430.97 o 
  -4   4   4    12723.43    12757.52    281.17 o 
  -2   4   4    25626.00    25408.50    242.63 o 
   0   4   4     4098.92     3974.07     80.98 o 
   2   4   4     4164.33     4394.62     85.39 o 
   4   4   4     3724.65     3664.76    102.51 o 
   6   4   4        5.07       97.33     37.63 o 
   8   4   4       66.75      106.92     33.29 o 
  10   4   4      710.26      788.59     71.10 o 
  12   4   4     4728.11     4776.40    187.29 o 
  14   4   4     1575.80     1975.45    193.90 o 
  16   4   4     1902.87     1849.10    153.35 o 
  18   4   4      162.42      209.95    132.44 o 
  20   4   4       79.25      -80.60    113.69 o 
  22   4   4       24.07       81.97    131.53 o 
 -23   5   4      693.39      961.53    245.40 o 
 -21   5   4     2070.14     1634.82    229.60 o 
 -19   5   4     1690.01     1824.68    227.76 o 
 -17   5   4      434.90      258.45    125.21 o 
 -15   5   4      580.84      614.89     91.73 o 
 -13   5   4     8244.91     8304.83    231.81 o 
 -11   5   4    15169.63    15173.16    278.28 o 
  -9   5   4    15857.84    15321.33    223.95 o 
  -7   5   4    19741.80    19833.29    258.66 o 
  -5   5   4    24591.07    24723.06    250.93 o 
  -3   5   4    12446.28    12211.19    161.88 o 
  -1   5   4     8812.04     7922.74    128.06 o 
   1   5   4     3233.69     2757.92     85.07 o 
   3   5   4      611.25      594.69     45.51 o 
   5   5   4     4800.34     5490.88    119.18 o 
   7   5   4     9411.75     9294.72    140.54 o 
   9   5   4     8777.60     9485.37    203.67 o 
  11   5   4    10304.29     9586.88    301.51 o 
  13   5   4     5667.08     5838.89    221.39 o 
  15   5   4     4407.07     4328.07    207.36 o 
  17   5   4     3164.38     3399.14    201.58 o 
  19   5   4      598.51      455.21    153.19 o 
  21   5   4       27.06      129.52    138.13 o 
 -22   6   4      492.97      943.33    159.28 o 
 -20   6   4      263.20      456.86    122.15 o 
 -18   6   4      127.96      135.87     88.29 o 
 -16   6   4        5.99      -94.04     69.50 o 
 -14   6   4       44.08      -25.47     69.72 o 
 -12   6   4     2235.70     2486.55    134.61 o 
 -10   6   4      468.15      714.29     81.84 o 
  -8   6   4     1200.05     1434.88     92.21 o 
  -6   6   4     2037.91     2270.36     94.17 o 
  -4   6   4     4408.57     4699.83    124.19 o 
  -2   6   4     1092.95     1301.82    106.34 o 
   0   6   4      156.67      317.11     44.81 o 
   2   6   4       58.42      121.03     41.43 o 
   4   6   4       83.47       94.69     37.51 o 
   6   6   4        5.02       -4.39     48.94 o 
   8   6   4       26.18       50.85     51.03 o 
  10   6   4     1223.11     1272.12    126.28 o 
  12   6   4     4081.15     4373.35    249.77 o 
  14   6   4     1653.89     1488.72    190.82 o 
  16   6   4     1532.07     1559.68    163.22 o 
  18   6   4       66.81      116.62    104.80 o 
  20   6   4       12.56       56.00    128.94 o 
 -21   7   4     1624.45     1200.57    227.76 o 
 -19   7   4      362.97      415.56    107.99 o 
 -17   7   4      105.70      -14.57     97.20 o 
 -15   7   4     1137.05      927.36    116.69 o 
 -13   7   4     2377.09     2226.79    142.67 o 
 -11   7   4     6197.12     6492.57    200.49 o 
  -9   7   4    18374.63    17808.61    321.01 o 
  -7   7   4    14259.14    13774.45    312.96 o 
  -5   7   4     9193.70     8963.57    184.66 o 
  -3   7   4     7979.80     7926.91    170.26 o 
  -1   7   4    11069.92    10656.48    174.73 o 
   1   7   4     8928.71     8481.83    155.22 o 
   3   7   4     2778.06     2578.25    102.31 o 
   5   7   4      502.94      503.45     77.60 o 
   7   7   4     3900.76     3806.31    161.38 o 
   9   7   4     9818.00     9728.61    286.32 o 
  11   7   4     9357.42     8827.75    282.75 o 
  13   7   4     8884.53     8200.45    285.64 o 
  15   7   4     3541.15     3703.67    218.31 o 
  17   7   4     1080.59     1394.75    246.69 o 
  19   7   4      413.07      126.33    110.05 o 
 -18   8   4      148.16      207.59    120.70 o 
 -16   8   4      129.27       91.33     93.08 o 
 -14   8   4        1.20     -121.02     83.20 o 
 -12   8   4      323.63      247.52     92.27 o 
 -10   8   4     3453.24     3854.02    168.36 o 
  -8   8   4     7196.65     7371.09    212.59 o 
  -6   8   4     4222.59     4872.65    151.95 o 
  -4   8   4     4616.73     4569.30    144.04 o 
  -2   8   4     2694.46     2687.76    114.52 o 
   0   8   4      437.04      397.33     78.30 o 
   2   8   4       29.04      -33.24     56.86 o 
   4   8   4     1097.35      971.27    101.27 o 
   6   8   4     2370.09     2088.26    132.26 o 
   8   8   4     1868.42     1862.26    133.45 o 
  10   8   4     1547.47     1590.42    156.77 o 
  12   8   4     1861.19     2411.28    210.53 o 
  14   8   4     1641.34     1986.40    181.80 o 
  16   8   4      681.79      509.14    187.26 o 
 -17   9   4       75.07       69.31    123.42 o 
 -15   9   4       40.94       47.77    111.93 o 
 -13   9   4       16.22      169.31    107.08 o 
 -11   9   4     1213.34     1471.22    135.44 o 
  -9   9   4     1871.08     2190.48    148.30 o 
  -7   9   4     3798.98     4059.43    175.83 o 
  -5   9   4     2819.45     2824.62    138.75 o 
  -3   9   4     1364.63     1292.24    105.21 o 
  -1   9   4     1399.91     1540.00    151.35 o 
   1   9   4      386.84      606.96    118.25 o 
   3   9   4      394.34      434.19    107.50 o 
   5   9   4      785.66      999.00    115.22 o 
   7   9   4      613.07      354.85     96.24 o 
   9   9   4      663.64      764.34    131.54 o 
  11   9   4      644.94      616.50    131.64 o 
  13   9   4      797.85      678.77    142.31 o 
  15   9   4      433.29      581.41    140.25 o 
 -14  10   4       76.67       83.89    119.76 o 
 -12  10   4      635.50      522.09    114.72 o 
 -10  10   4     2604.88     2815.51    254.53 o 
  -8  10   4     4539.75     4561.83    191.84 o 
  -6  10   4     5868.30     6306.58    258.65 o 
  -4  10   4     2351.47     2582.34    184.46 o 
  -2  10   4      811.11      799.51    131.56 o 
   0  10   4      519.11      489.15    119.94 o 
   2  10   4       13.84      -49.53     91.89 o 
   4  10   4      218.77      188.39    106.50 o 
   6  10   4      436.40      578.14    122.46 o 
   8  10   4     1108.26     1160.33    154.79 o 
  10  10   4     1249.21     1441.24    172.11 o 
  12  10   4     1272.11     1261.34    168.36 o 
 -11  11   4       75.90      115.24    116.17 o 
  -9  11   4      171.45      251.06    104.52 o 
  -7  11   4       81.14      466.77    163.40 o 
  -5  11   4        0.34      168.48    138.83 o 
  -3  11   4       76.85      205.61    116.92 o 
  -1  11   4        0.01        3.48    103.41 o 
   1  11   4       41.15       19.91    104.30 o 
   3  11   4        0.19       -2.02    102.23 o 
   5  11   4        0.09       36.43    100.91 o 
   7  11   4        9.65       36.14    136.97 o 
   9  11   4       39.08     -156.13    112.78 o 
 -25   1   5     2536.66     2230.50    254.23 o 
 -23   1   5     3524.70     3221.66    237.44 o 
 -21   1   5     6843.63     7127.46    274.33 o 
 -19   1   5     6147.65     6138.70    257.39 o 
 -17   1   5     5753.42     5718.32    195.22 o 
 -15   1   5     2780.46     2598.39    120.69 o 
 -13   1   5       25.34      -64.61     43.07 o 
 -11   1   5     4833.46     4559.85    160.93 o 
  -9   1   5    53390.31    55665.38    500.73 o 
  -7   1   5    74944.30    75371.88    560.98 o 
  -5   1   5    25879.06    28045.02    246.92 o 
  -3   1   5    25186.51    24122.76    418.48 o 
  -1   1   5    44105.75    43574.87    420.69 o 
   1   1   5    66039.44    67533.40    604.74 o 
   3   1   5    76291.06    71457.09    578.67 o 
   5   1   5     4908.12     4342.05     76.85 o 
   7   1   5     3369.98     3690.81     79.62 o 
   9   1   5    13990.17    14042.11    176.77 o 
  11   1   5    11960.43    12394.26    174.77 o 
  13   1   5    14710.87    14435.33    202.91 o 
  15   1   5     9352.07     9383.92    192.08 o 
  17   1   5     5277.04     5242.67    220.76 o 
  19   1   5     1259.73     1596.07    194.60 o 
  21   1   5      581.32      542.16    157.38 o 
  23   1   5      364.66      423.28    155.32 o 
 -26   2   5      590.36      506.65    181.06 o 
 -24   2   5      885.63     1079.95    165.76 o 
 -22   2   5     2124.55     2350.37    197.53 o 
 -20   2   5     4267.78     4145.92    215.56 o 
 -18   2   5     2916.64     3270.34    193.06 o 
 -16   2   5     1871.87     1627.57    172.43 o 
 -14   2   5        6.28      -49.54     33.03 o 
 -12   2   5      152.14      131.38     39.47 o 
 -10   2   5     1008.11      855.33     56.62 o 
  -8   2   5    18312.12    18668.41    203.33 o 
  -6   2   5     9817.14     9615.85    130.65 o 
  -4   2   5    13991.20    13792.99    168.28 o 
  -2   2   5    24847.62    22532.90    205.38 o 
   0   2   5     4737.94     5421.98     94.41 o 
   2   2   5    87848.80    84854.98    682.84 o 
   4   2   5     6017.27     6338.70    111.45 o 
   6   2   5       22.93      111.38     26.75 o 
   8   2   5        2.03      -24.07     35.12 o 
  10   2   5     1271.55     1279.32     63.48 o 
  12   2   5     3879.78     3795.95    102.32 o 
  14   2   5     2075.68     2424.68    112.51 o 
  16   2   5     5232.78     5269.03    172.74 o 
  18   2   5     2665.86     3143.20    519.33 o 
  20   2   5     1317.56     1430.27    248.25 o 
  22   2   5      298.57      286.54    145.11 o 
 -25   3   5      932.68     1024.66    167.17 o 
 -23   3   5     2097.96     1908.49    191.95 o 
 -21   3   5     3112.68     2925.80    213.81 o 
 -19   3   5     6040.45     6271.05    254.75 o 
 -17   3   5     3722.84     3326.09    235.65 o 
 -15   3   5      895.82      865.88     89.08 o 
 -13   3   5        0.15      -59.94     39.96 o 
 -11   3   5     3856.20     3924.44    104.74 o 
  -9   3   5     6535.72     6624.28    168.78 o 
  -7   3   5    17864.55    17676.63    389.00 o 
  -5   3   5    29215.81    30630.47    271.37 o 
  -3   3   5     3613.14     3725.46     72.29 o 
  -1   3   5     8626.39     8373.12    119.78 o 
   1   3   5     7550.38     7225.54    121.75 o 
   3   3   5     6028.83     6205.35    124.22 o 
   5   3   5    40093.77    39276.34    531.72 o 
   7   3   5     1073.47     1224.22     63.63 o 
   9   3   5     1638.28     1408.24     65.10 o 
  11   3   5     3913.81     3903.99    101.06 o 
  13   3   5     9144.73     9086.78    206.93 o 
  15   3   5     5484.35     5962.32    218.15 o 
  17   3   5     2534.62     2660.83    204.79 o 
  19   3   5     1762.09     1811.33    276.79 o 
  21   3   5      488.99      477.33    282.49 o 
  23   3   5       36.11      176.03    143.22 o 
 -24   4   5     2603.63     2667.36    229.24 o 
 -22   4   5     4346.53     4302.72    311.99 o 
 -20   4   5     5281.79     5340.18    250.87 o 
 -18   4   5     3299.93     3538.94    210.24 o 
 -16   4   5     1590.34     1452.70    137.25 o 
 -14   4   5      769.34      757.71    105.70 o 
 -12   4   5        7.63       24.33     50.16 o 
 -10   4   5     7312.35     7351.66    176.33 o 
  -8   4   5    24959.60    23475.73    276.77 o 
  -6   4   5    74788.17    75799.71    583.51 o 
  -4   4   5    55285.75    53914.38    480.25 o 
  -2   4   5    36817.98    35470.31    339.02 o 
   0   4   5    21595.65    20048.71    209.09 o 
   2   4   5     2078.28     1581.38     56.65 o 
   4   4   5     9616.84     9693.61    144.72 o 
   6   4   5     1583.10     1355.87     73.95 o 
   8   4   5     2204.95     2339.13    101.66 o 
  10   4   5     5112.10     5286.99    129.38 o 
  12   4   5     7948.05     7452.43    230.80 o 
  14   4   5    12682.11    12471.22    315.84 o 
  16   4   5     3260.43     3046.66    264.79 o 
  18   4   5     2670.74     3013.02    256.04 o 
  20   4   5      987.89     1167.90    193.20 o 
  22   4   5      520.14      484.96    167.19 o 
 -23   5   5        2.00      169.31    142.60 o 
 -21   5   5       39.51      215.77    194.04 o 
 -19   5   5       23.00      130.70    123.03 o 
 -17   5   5        6.41       14.68     70.59 o 
 -15   5   5       12.37      -55.89     58.76 o 
 -13   5   5      282.69      163.58     96.93 o 
 -11   5   5     2246.31     2552.70    295.72 o 
  -9   5   5     1585.53     1979.55     85.84 o 
  -7   5   5      314.60      298.76     46.81 o 
  -5   5   5     2685.10     2392.87    114.67 o 
  -3   5   5     6029.62     6933.93    122.93 o 
  -1   5   5     3806.25     3765.40    135.69 o 
   1   5   5     6743.42     7209.81    135.41 o 
   3   5   5        3.01       47.51     30.50 o 
   5   5   5     1787.36     1898.69     98.90 o 
   7   5   5     1202.39     1184.39     71.87 o 
   9   5   5      210.08      245.10     60.10 o 
  11   5   5     1646.21     1419.13    127.94 o 
  13   5   5       42.07      101.30     86.73 o 
  15   5   5       82.26      192.13     96.39 o 
  17   5   5        2.23       66.53     94.80 o 
  19   5   5       37.17      103.02    118.58 o 
  21   5   5       36.98       48.64    135.14 o 
 -22   6   5     3470.96     3075.04    230.08 o 
 -20   6   5     3368.42     3766.01    360.36 o 
 -18   6   5     2519.56     2664.98    176.28 o 
 -16   6   5     1491.44     1544.20    144.98 o 
 -14   6   5       72.99       38.72     68.76 o 
 -12   6   5      697.41      845.18     98.85 o 
 -10   6   5     8019.22     7265.88    196.04 o 
  -8   6   5    11960.40    12185.99    211.25 o 
  -6   6   5    18959.63    18394.55    261.83 o 
  -4   6   5    19021.00    19148.90    263.40 o 
  -2   6   5    20738.80    20731.31    242.58 o 
   0   6   5    31863.16    31517.36    320.07 o 
   2   6   5    19187.65    19863.76    236.84 o 
   4   6   5      552.24      387.13     55.03 o 
   6   6   5      343.94      353.98     68.93 o 
   8   6   5      453.01      552.03     77.01 o 
  10   6   5     1392.25     1379.25    131.71 o 
  12   6   5     1526.38     1641.19    189.10 o 
  14   6   5     3349.45     3527.81    205.04 o 
  16   6   5     4879.96     5266.50    336.04 o 
  18   6   5     2731.09     2440.88    196.07 o 
  20   6   5      756.70      834.54    186.06 o 
 -21   7   5      388.41      625.87    146.25 o 
 -19   7   5      449.75      623.85    116.93 o 
 -17   7   5      109.64      204.22     96.48 o 
 -15   7   5       26.35      -16.33     80.73 o 
 -13   7   5      895.89      728.61    105.38 o 
 -11   7   5     1276.66     1262.47    140.39 o 
  -9   7   5     1438.80     1546.43    115.02 o 
  -7   7   5     1252.03     1841.38    137.34 o 
  -5   7   5     6602.27     6853.28    175.70 o 
  -3   7   5     2764.38     3020.06    118.81 o 
  -1   7   5     1768.27     2005.38     88.81 o 
   1   7   5     1393.36     1691.38     93.72 o 
   3   7   5      295.72      404.51     72.39 o 
   5   7   5      125.31      134.46     69.09 o 
   7   7   5        3.21       15.96     61.17 o 
   9   7   5     2109.29     2336.24    137.39 o 
  11   7   5     2843.18     2698.17    202.83 o 
  13   7   5      807.93      728.99    129.41 o 
  15   7   5      281.71      366.45    118.91 o 
  17   7   5      156.12      160.42    112.69 o 
  19   7   5       59.20      239.86    122.62 o 
 -18   8   5      393.47      218.82    100.02 o 
 -16   8   5        6.21      -33.75     85.07 o 
 -14   8   5      210.29      103.63     87.01 o 
 -12   8   5      220.88      120.42     84.96 o 
 -10   8   5     1543.30     1301.54    125.45 o 
  -8   8   5     7925.35     8094.20    225.74 o 
  -6   8   5     7956.30     7888.26    264.11 o 
  -4   8   5     5011.95     4973.03    168.58 o 
  -2   8   5     2811.03     2774.09    116.69 o 
   0   8   5      799.87     1023.82    126.85 o 
   2   8   5      591.15      608.89     86.78 o 
   4   8   5      401.62      358.13     84.00 o 
   6   8   5      344.33      313.79     80.81 o 
   8   8   5      621.33      288.72     87.18 o 
  10   8   5      654.66      495.85    117.48 o 
  12   8   5     1169.61     1158.66    149.35 o 
  14   8   5     1294.18     1039.45    184.10 o 
  16   8   5      755.77      823.38    155.11 o 
 -17   9   5      915.33      947.98    171.08 o 
 -15   9   5      754.60     1115.10    137.34 o 
 -13   9   5      285.76      292.96    100.50 o 
 -11   9   5      168.64      311.86    100.65 o 
  -9   9   5     3842.66     3984.72    180.85 o 
  -7   9   5     6299.15     7048.87    219.33 o 
  -5   9   5     4598.19     4519.47    157.90 o 
  -3   9   5     5333.46     5283.40    189.21 o 
  -1   9   5     6698.88     6233.95    237.66 o 
   1   9   5     6539.60     6923.11    250.24 o 
   3   9   5     5122.46     4846.28    213.36 o 
   5   9   5      680.31      725.45    104.79 o 
   7   9   5      165.04        5.19     86.49 o 
   9   9   5      505.96      434.51    117.13 o 
  11   9   5      788.29      999.39    172.34 o 
  13   9   5     1165.60     1206.21    164.86 o 
  15   9   5     1280.67     1541.39    187.10 o 
 -14  10   5       42.92      -18.03     97.19 o 
 -12  10   5       36.92       51.31     92.76 o 
 -10  10   5       11.13     -109.64     82.22 o 
  -8  10   5       32.55      125.62    104.61 o 
  -6  10   5      277.40      489.24    127.05 o 
  -4  10   5      613.84      619.16    128.86 o 
  -2  10   5      524.68      515.06    127.94 o 
   0  10   5      696.69      744.08    134.37 o 
   2  10   5      202.12      290.24    111.93 o 
   4  10   5        3.70       89.78     97.29 o 
   6  10   5       24.70       32.80    126.10 o 
   8  10   5       31.46       94.70    101.01 o 
  10  10   5       24.41      -34.43     96.14 o 
  12  10   5        8.02        8.07    108.63 o 
  -9  11   5     1049.77      987.79    160.18 o 
  -7  11   5     2113.35     1448.30    253.96 o 
  -5  11   5     2474.90     2410.18    627.77 o 
  -3  11   5     2251.81     1949.67    181.05 o 
  -1  11   5     2264.82     1751.33    176.68 o 
   1  11   5     2397.02     2459.29    198.72 o 
   3  11   5     1240.64     1380.71    162.13 o 
   5  11   5      223.02       44.66    102.04 o 
   7  11   5        0.80        4.41    114.96 o 
 -26   0   6     1136.96      958.77    291.06 o 
 -24   0   6     1860.76     1740.63    325.30 o 
 -22   0   6     5190.98     4645.47    405.19 o 
 -20   0   6     7454.51     7848.65    332.47 o 
 -18   0   6    26017.09    25715.39   1012.99 o 
 -16   0   6    16000.46    16200.39    428.62 o 
 -14   0   6     5436.83     4807.81    231.13 o 
 -12   0   6     2157.18     2389.98     94.95 o 
 -10   0   6        2.70       15.66     60.19 o 
  -8   0   6     9673.63    10453.52    193.02 o 
  -6   0   6    22470.76    24155.55    325.89 o 
  -4   0   6    31169.29    32104.20    392.48 o 
  -2   0   6    26599.11    29492.54    453.65 o 
   0   0   6    84566.78    82751.45    954.96 o 
   2   0   6   128890.94   136941.64   1332.61 o 
   4   0   6    42198.17    41585.82    609.35 o 
   6   0   6     4118.39     4164.57    117.44 o 
   8   0   6      294.26      329.24     52.51 o 
  10   0   6     1195.75     1104.31     88.61 o 
  12   0   6      407.09      305.92     73.17 o 
  14   0   6     2380.05     2298.41    161.77 o 
  16   0   6     5742.51     5806.23    263.74 o 
  18   0   6     3147.61     3471.99    227.76 o 
  20   0   6     2067.45     2471.12    319.59 o 
 -25   1   6       80.97      302.68    163.10 o 
 -23   1   6       82.14        8.50     97.71 o 
 -21   1   6      116.41      232.47    171.19 o 
 -19   1   6      891.51     1196.95    205.45 o 
 -17   1   6     4842.65     4913.02    175.26 o 
 -15   1   6      982.50     1107.31     93.06 o 
 -13   1   6      802.63      600.88     57.95 o 
 -11   1   6      306.24      422.36     35.38 o 
  -9   1   6     1111.82     1336.56     63.38 o 
  -7   1   6     2050.16     2304.50     67.45 o 
  -5   1   6     1951.49     1958.78     62.91 o 
  -3   1   6      639.24     1103.69     40.64 o 
  -1   1   6     8642.45     9141.96    127.34 o 
   1   1   6    31083.53    33123.42    394.60 o 
   3   1   6    15945.55    16654.99    193.85 o 
   5   1   6      459.17      477.20     35.04 o 
   7   1   6      420.88      325.69     51.90 o 
   9   1   6      293.71      166.33     36.10 o 
  11   1   6        0.85      -48.43     32.28 o 
  13   1   6      279.45      341.28     51.16 o 
  15   1   6      627.52      610.93     75.20 o 
  17   1   6     1711.35     2065.99    274.42 o 
  19   1   6      829.86      800.95    182.47 o 
  21   1   6      110.87      140.97    214.01 o 
  23   1   6       69.38      319.59    199.74 o 
 -26   2   6      576.98      612.55    193.20 o 
 -24   2   6     1603.72     1654.36    187.60 o 
 -22   2   6     5877.70     7084.88    287.12 o 
 -20   2   6    10125.88    10195.04    323.96 o 
 -18   2   6     8008.73     8395.11    420.99 o 
 -16   2   6     4831.50     4870.21    202.96 o 
 -14   2   6     3950.50     4075.94    119.64 o 
 -12   2   6     1586.39     1609.10     94.14 o 
 -10   2   6        6.60      -30.41     20.28 o 
  -8   2   6     3544.31     3348.08     93.30 o 
  -6   2   6    22692.59    21785.14    215.42 o 
  -4   2   6    16556.29    16768.29    175.29 o 
  -2   2   6    19291.24    17841.01    237.21 o 
   0   2   6    11146.88    10597.16    147.37 o 
   2   2   6    34664.95    32147.81    354.18 o 
   4   2   6    45541.62    44222.76    410.71 o 
   6   2   6    27293.61    25613.03    248.15 o 
   8   2   6      692.17      473.39     43.00 o 
  10   2   6       41.90      -45.50     30.33 o 
  12   2   6     2725.52     2636.28     89.96 o 
  14   2   6     5365.92     5015.32    161.85 o 
  16   2   6     3313.03     3514.46    149.58 o 
  18   2   6     2371.59     2712.29    231.80 o 
  20   2   6     2368.51     2253.13    390.93 o 
  22   2   6     1194.14     1408.43    209.38 o 
 -25   3   6      576.60      745.33    156.15 o 
 -23   3   6     1904.18     2098.31    304.91 o 
 -21   3   6     5970.85     6130.14    268.87 o 
 -19   3   6     7408.77     7607.25    342.73 o 
 -17   3   6     8676.47     7959.22    268.91 o 
 -15   3   6     5224.31     5147.12    167.75 o 
 -13   3   6     4421.87     4120.13    142.54 o 
 -11   3   6      698.77      802.07    105.51 o 
  -9   3   6     1419.26     1189.84     58.71 o 
  -7   3   6    13378.43    12961.78    170.81 o 
  -5   3   6    28298.77    27786.39    259.10 o 
  -3   3   6    22359.92    21717.75    232.50 o 
  -1   3   6    25062.67    22780.25    220.36 o 
   1   3   6    23387.81    22449.31    254.19 o 
   3   3   6    34275.80    32305.13    335.24 o 
   5   3   6    25399.20    25435.00    286.75 o 
   7   3   6     3549.95     3412.35    106.76 o 
   9   3   6       56.32       25.32     33.59 o 
  11   3   6      766.23      685.32     65.49 o 
  13   3   6     3631.50     3749.18    178.75 o 
  15   3   6     5779.96     5641.19    215.96 o 
  17   3   6     1301.97     1449.26    147.82 o 
  19   3   6     1138.94     1475.19    203.76 o 
  21   3   6      741.23      861.97    231.13 o 
 -24   4   6      530.01      503.99    139.80 o 
 -22   4   6      311.06      424.34    125.83 o 
 -20   4   6     1269.88     1582.37    173.45 o 
 -18   4   6     1546.27     1384.66    154.90 o 
 -16   4   6     1900.44     2076.27    155.27 o 
 -14   4   6     1276.39     1280.99    119.71 o 
 -12   4   6      245.02      223.91     60.77 o 
 -10   4   6        9.99      -44.19     47.78 o 
  -8   4   6      199.97      400.73     51.23 o 
  -6   4   6     1717.48     2077.40    145.53 o 
  -4   4   6     3753.59     3867.64    105.92 o 
  -2   4   6     5952.05     6102.93    135.69 o 
   0   4   6     8795.49     9467.87    132.27 o 
   2   4   6     7805.03     8070.27    127.83 o 
   4   4   6     3078.89     3422.29    131.26 o 
   6   4   6      176.84      152.39     42.56 o 
   8   4   6      610.25      652.67     60.76 o 
  10   4   6       67.80       70.47     43.36 o 
  12   4   6     1092.21     1219.45    121.56 o 
  14   4   6       44.13      -64.11     82.37 o 
  16   4   6      606.64      630.21    114.98 o 
  18   4   6      787.56      894.68    177.56 o 
  20   4   6       80.57      225.51    148.38 o 
  22   4   6      169.61      227.54    155.32 o 
 -23   5   6     2307.21     2026.65    264.11 o 
 -21   5   6     4253.63     4305.53    318.72 o 
 -19   5   6     9353.10     9403.96    313.94 o 
 -17   5   6     8482.27     8396.65    366.89 o 
 -15   5   6     7202.86     7433.58    216.15 o 
 -13   5   6     4560.47     4509.92    163.20 o 
 -11   5   6      132.14      135.87     59.26 o 
  -9   5   6      696.85      750.07     79.65 o 
  -7   5   6    11680.90    12096.63    267.87 o 
  -5   5   6    19005.74    20583.97    230.11 o 
  -3   5   6    29426.76    29059.76    289.89 o 
  -1   5   6    24426.10    26275.58    270.51 o 
   1   5   6    35973.93    34906.92    329.82 o 
   3   5   6    30021.74    30648.38    348.39 o 
   5   5   6    12609.77    12016.92    227.45 o 
   7   5   6     2135.31     2118.32    103.53 o 
   9   5   6        1.90      -81.65     54.44 o 
  11   5   6     3181.84     2762.09    165.05 o 
  13   5   6     2019.41     1932.85    154.39 o 
  15   5   6     1245.98      900.03    133.08 o 
  17   5   6     3527.29     3634.72    210.22 o 
  19   5   6     1853.06     2107.40    237.99 o 
  21   5   6      900.80     1060.29    276.79 o 
 -22   6   6      189.75      545.93    132.32 o 
 -20   6   6      159.05      272.79    114.03 o 
 -18   6   6      296.34      714.69    111.84 o 
 -16   6   6      154.14      322.14     92.27 o 
 -14   6   6       93.03      140.90     74.53 o 
 -12   6   6        3.55       26.39     71.46 o 
 -10   6   6     1346.36     1373.50    118.90 o 
  -8   6   6       40.49      109.57     46.91 o 
  -6   6   6       18.58       11.72     41.44 o 
  -4   6   6       68.95      245.90     49.30 o 
  -2   6   6      553.22      746.39     66.60 o 
   0   6   6      154.08      312.91     59.85 o 
   2   6   6     1003.54     1078.40     75.02 o 
   4   6   6      973.11     1117.62     90.08 o 
   6   6   6     1822.14     2205.37    115.48 o 
   8   6   6     1295.01     1242.19    104.61 o 
  10   6   6      120.62       63.70     87.57 o 
  12   6   6      904.03      987.51    153.30 o 
  14   6   6        0.57       34.70    117.14 o 
  16   6   6       16.56      143.80    103.90 o 
  18   6   6       22.97      187.86    112.27 o 
  20   6   6        0.69       12.86    134.78 o 
 -21   7   6     2303.24     2382.87    351.71 o 
 -19   7   6     2816.57     2857.58    183.38 o 
 -17   7   6     3603.67     3421.31    182.12 o 
 -15   7   6     3542.08     3495.40    294.07 o 
 -13   7   6     1882.41     2022.26    214.74 o 
 -11   7   6      496.49      569.07     94.72 o 
  -9   7   6        1.73      -27.79     69.19 o 
  -7   7   6     6673.73     6367.60    163.93 o 
  -5   7   6     8930.36     8849.74    188.09 o 
  -3   7   6    12460.11    12213.07    245.38 o 
  -1   7   6    13757.04    12879.51    221.50 o 
   1   7   6    12644.77    12454.90    220.25 o 
   3   7   6     8641.72     8275.47    205.07 o 
   5   7   6     4760.55     4376.26    172.45 o 
   7   7   6      534.72      652.26     90.07 o 
   9   7   6       31.45      -55.16     66.16 o 
  11   7   6        8.89      -62.03     88.91 o 
  13   7   6      936.16      784.98    136.16 o 
  15   7   6     1491.03     1760.87    173.64 o 
  17   7   6     1130.03     1076.01    158.47 o 
 -18   8   6     1138.86     1225.77    192.75 o 
 -16   8   6     1093.53      971.40    130.47 o 
 -14   8   6     1009.01      996.68    128.77 o 
 -12   8   6      138.52      102.52     86.42 o 
 -10   8   6      108.24      167.63     83.70 o 
  -8   8   6      795.63      845.81    104.11 o 
  -6   8   6     3822.34     4294.36    157.21 o 
  -4   8   6     2936.10     2896.83    123.56 o 
  -2   8   6     4729.16     4675.96    169.69 o 
   0   8   6     5139.10     5035.97    172.35 o 
   2   8   6     4833.87     4645.34    165.32 o 
   4   8   6     4119.31     4196.85    166.15 o 
   6   8   6     1004.53     1065.50    110.19 o 
   8   8   6        9.09     -102.94     68.63 o 
  10   8   6        8.49       83.42    108.44 o 
  12   8   6      208.42       50.30    113.24 o 
  14   8   6      383.81      349.63    118.73 o 
  16   8   6      489.41      495.83    130.70 o 
 -17   9   6      801.24     1027.63    141.28 o 
 -15   9   6      312.02      568.35    118.00 o 
 -13   9   6       96.27      241.28     98.83 o 
 -11   9   6      163.10       89.77     96.38 o 
  -9   9   6      320.11      375.83    101.34 o 
  -7   9   6      167.60      199.09     88.63 o 
  -5   9   6     1334.67     1334.53    149.10 o 
  -3   9   6     1152.94     1205.57    145.38 o 
  -1   9   6     1271.81     1588.90    147.74 o 
   1   9   6     2339.67     2180.41    166.92 o 
   3   9   6     2149.67     2227.41    169.05 o 
   5   9   6      374.76      598.95    101.56 o 
   7   9   6       67.65       -2.24     75.89 o 
   9   9   6       39.91      131.38    102.70 o 
  11   9   6       34.59      -52.88    128.15 o 
  13   9   6       72.36      152.58    114.69 o 
 -14  10   6      510.21      492.03    122.61 o 
 -12  10   6      137.29      190.03    106.98 o 
 -10  10   6       15.67     -120.60     80.40 o 
  -8  10   6      763.68      794.21    147.36 o 
  -6  10   6     1193.57      777.57    137.81 o 
  -4  10   6     2716.67     2455.05    232.46 o 
  -2  10   6     2792.75     2559.27    359.75 o 
   0  10   6     3857.00     4059.86    210.82 o 
   2  10   6     4809.38     4680.10    222.84 o 
   4  10   6     2792.83     2856.42    196.71 o 
   6  10   6     1136.72     1431.72    161.38 o 
   8  10   6      189.81      269.42    119.15 o 
  10  10   6        1.99       14.05    100.75 o 
  -9  11   6       30.34       23.70    163.90 o 
  -7  11   6       12.11      -23.00    134.78 o 
  -5  11   6       26.14      110.67    139.18 o 
  -3  11   6       10.27      -72.83     99.91 o 
  -1  11   6       13.86      414.92    125.12 o 
   1  11   6       23.66      162.50    108.95 o 
   3  11   6       40.81      243.59    114.16 o 
   5  11   6        8.66      124.15    120.05 o 
   7  11   6        3.37       50.33    308.18 o 
 -25   1   7       27.02     -168.79    191.18 o 
 -23   1   7      650.11      870.44    145.98 o 
 -21   1   7     2334.74     2366.40    191.66 o 
 -19   1   7    14733.60    14984.05    542.86 o 
 -17   1   7    21302.27    21399.24    369.08 o 
 -15   1   7    18095.22    17645.02    311.41 o 
 -13   1   7     6463.51     6513.60    142.87 o 
 -11   1   7     2968.91     2832.55     75.11 o 
  -9   1   7     3298.63     3030.17     86.89 o 
  -7   1   7      213.52      239.58     29.90 o 
  -5   1   7    11068.78    11014.73    154.41 o 
  -3   1   7    20914.43    22417.62    343.75 o 
  -1   1   7    20379.78    19790.15    220.23 o 
   1   1   7    69867.71    70432.09    652.78 o 
   3   1   7    42746.66    40838.30    431.33 o 
   5   1   7    58606.17    55459.07    443.83 o 
   7   1   7     9924.11     8984.70    150.58 o 
   9   1   7     5993.87     5732.91    114.05 o 
  11   1   7      980.88      992.07     63.40 o 
  13   1   7     1061.96     1118.75     74.12 o 
  15   1   7      117.73      -82.15     61.31 o 
  17   1   7     1050.37      914.55    125.77 o 
  19   1   7     1782.50     2061.79    172.40 o 
  21   1   7     1442.22     1900.42    308.18 o 
 -26   2   7       43.04      208.17    167.19 o 
 -24   2   7      369.62      234.43    121.32 o 
 -22   2   7      631.78      889.71    144.68 o 
 -20   2   7     2789.92     2578.21    213.56 o 
 -18   2   7     8402.64     8556.70    282.17 o 
 -16   2   7     8176.46     8141.60    261.38 o 
 -14   2   7     7370.06     7381.49    160.42 o 
 -12   2   7     6742.44     6620.62    143.16 o 
 -10   2   7     1670.72     1821.33     70.73 o 
  -8   2   7     2208.72     2254.94     72.32 o 
  -6   2   7     6003.85     5934.76    110.86 o 
  -4   2   7     3689.58     3848.20     87.03 o 
  -2   2   7     4305.64     4164.56     90.41 o 
   0   2   7    24154.15    24924.60    268.10 o 
   2   2   7    38926.90    39576.08    423.15 o 
   4   2   7    26480.92    25949.08    285.33 o 
   6   2   7    13405.60    13973.35    169.09 o 
   8   2   7     1976.62     1860.87     70.61 o 
  10   2   7      735.09      713.44     55.04 o 
  12   2   7       36.89      -38.24     44.02 o 
  14   2   7      320.01      175.27     68.37 o 
  16   2   7     2257.52     2483.03    148.95 o 
  18   2   7     1166.00     1153.95    353.83 o 
  20   2   7      174.05      261.48    131.53 o 
  22   2   7      141.20      370.95    216.86 o 
 -25   3   7      212.50      395.50    135.22 o 
 -23   3   7     1346.50      999.89    153.56 o 
 -21   3   7     6126.78     5891.29    382.97 o 
 -19   3   7     4564.31     4914.67    232.01 o 
 -17   3   7     3606.50     3816.15    237.66 o 
 -15   3   7     3497.25     3753.20    238.06 o 
 -13   3   7     1187.57     1223.63     93.79 o 
 -11   3   7     4744.06     4941.02    131.71 o 
  -9   3   7      343.30      294.03     34.27 o 
  -7   3   7       52.21       46.10     25.62 o 
  -5   3   7      401.07      342.96     66.86 o 
  -3   3   7     7159.10     7468.68    127.19 o 
  -1   3   7    21946.30    21427.31    216.25 o 
   1   3   7    17821.67    18359.94    230.17 o 
   3   3   7    51124.27    50890.17    534.79 o 
   5   3   7    19073.91    19990.06    251.46 o 
   7   3   7    12190.00    11868.00    189.31 o 
   9   3   7     1448.28     1313.78     76.98 o 
  11   3   7      433.59      356.63     58.74 o 
  13   3   7      552.36      453.16     78.33 o 
  15   3   7      208.26      163.79     91.38 o 
  17   3   7      425.48      257.25    162.87 o 
  19   3   7      573.83      499.36    157.38 o 
  21   3   7      618.56      699.53    175.51 o 
 -24   4   7      205.21      369.52    138.31 o 
 -22   4   7     1540.38     1600.62    179.08 o 
 -20   4   7     6462.79     6721.88    281.86 o 
 -18   4   7     6213.74     6519.79    328.42 o 
 -16   4   7    14359.36    13793.36    337.59 o 
 -14   4   7    16243.26    16492.58    355.69 o 
 -12   4   7    13164.43    12693.92    252.21 o 
 -10   4   7    12668.94    12586.27    197.09 o 
  -8   4   7        5.53       38.28     33.85 o 
  -6   4   7      255.55      246.49     33.39 o 
  -4   4   7    17410.20    17867.26    203.61 o 
  -2   4   7    14907.56    14480.51    177.24 o 
   0   4   7    20021.42    19161.10    224.52 o 
   2   4   7    21690.48    20285.76    260.56 o 
   4   4   7    45587.01    44136.34    687.42 o 
   6   4   7    24299.22    22836.19    370.02 o 
   8   4   7     8360.71     7896.64    161.12 o 
  10   4   7      223.07       92.70     47.56 o 
  12   4   7      729.40      585.51    105.72 o 
  14   4   7      725.31      649.29    114.28 o 
  16   4   7      215.78       20.70     88.16 o 
  18   4   7      510.53      357.90    146.92 o 
  20   4   7     1115.10      980.15    189.67 o 
 -23   5   7       30.36       12.50    137.03 o 
 -21   5   7      113.74      304.17    219.72 o 
 -19   5   7        8.15      200.35    108.30 o 
 -17   5   7     1176.58     1284.36    122.65 o 
 -15   5   7      887.98     1147.19    110.30 o 
 -13   5   7     2436.53     2654.63    264.42 o 
 -11   5   7      638.67      577.85     77.75 o 
  -9   5   7      325.69      343.08     51.05 o 
  -7   5   7     2654.90     2702.00     96.61 o 
  -5   5   7     6024.98     6246.43    138.22 o 
  -3   5   7     1107.51     1115.09     58.66 o 
  -1   5   7     1413.66     1588.78     76.81 o 
   1   5   7      428.48      265.93     49.90 o 
   3   5   7      535.72      664.26     62.60 o 
   5   5   7       36.85      111.44     62.43 o 
   7   5   7        0.34      -51.04     46.32 o 
   9   5   7      187.79       91.79    101.00 o 
  11   5   7       14.78      -89.44     88.34 o 
  13   5   7      204.56      101.41     87.66 o 
  15   5   7        5.07     -123.03     82.02 o 
  17   5   7       27.92       76.05     99.91 o 
  19   5   7       17.37      -54.77    113.69 o 
 -22   6   7      914.44     1602.49    301.04 o 
 -20   6   7     1904.96     1769.30    183.04 o 
 -18   6   7     8268.96     8260.86    252.98 o 
 -16   6   7    10304.34    10356.99    270.21 o 
 -14   6   7     7885.61     8324.06    232.76 o 
 -12   6   7     7060.46     6757.91    201.38 o 
 -10   6   7     5400.32     5158.38    171.34 o 
  -8   6   7      574.42      665.09     67.96 o 
  -6   6   7      173.75      259.11     61.29 o 
  -4   6   7     6223.71     5729.02    141.95 o 
  -2   6   7     9706.96    10221.61    163.98 o 
   0   6   7    14786.66    15293.07    237.85 o 
   2   6   7    17040.13    17062.97    256.33 o 
   4   6   7    18778.66    19101.35    276.65 o 
   6   6   7    14331.15    14086.18    272.66 o 
   8   6   7     6954.88     6767.24    194.97 o 
  10   6   7     1383.16     1211.58    134.86 o 
  12   6   7      162.56       81.93     92.34 o 
  14   6   7      139.56     -101.53     89.46 o 
  16   6   7      653.15      616.17    129.95 o 
  18   6   7     1007.19     1026.09    153.33 o 
 -21   7   7      267.60      428.48    143.61 o 
 -19   7   7      225.10      348.90    104.14 o 
 -17   7   7     1053.05     1548.74    143.05 o 
 -15   7   7     1209.99     1845.38    148.20 o 
 -13   7   7     1314.99     1747.41    137.83 o 
 -11   7   7     2034.30     1797.88    132.47 o 
  -9   7   7       36.95      100.57     70.12 o 
  -7   7   7       50.26      210.52     60.84 o 
  -5   7   7       75.00      127.76     53.92 o 
  -3   7   7      118.78      140.49     64.59 o 
  -1   7   7      203.32      255.22     59.23 o 
   1   7   7     1342.03     1197.91    110.66 o 
   3   7   7     2888.30     2845.63    133.86 o 
   5   7   7     1725.66     1858.87    122.50 o 
   7   7   7      568.97      596.56     91.26 o 
   9   7   7        0.86        9.64     73.50 o 
  11   7   7        2.35      -41.17     89.31 o 
  13   7   7        4.86       24.82     94.18 o 
  15   7   7        9.50      -19.20     92.96 o 
  17   7   7       34.50       20.50    102.42 o 
 -18   8   7      791.83      859.26    129.61 o 
 -16   8   7      777.41      759.11    121.64 o 
 -14   8   7     1179.59     1429.69    142.14 o 
 -12   8   7     1571.69     1690.34    141.42 o 
 -10   8   7      968.92      990.44    113.07 o 
  -8   8   7     2124.68     2132.28    142.21 o 
  -6   8   7      139.14       31.62     60.15 o 
  -4   8   7      423.42      289.39     87.32 o 
  -2   8   7      668.33      571.49     86.63 o 
   0   8   7     1373.52     1520.93    117.11 o 
   2   8   7     4711.83     4908.27    215.82 o 
   4   8   7     4587.54     4549.10    172.35 o 
   6   8   7     2466.84     2376.01    155.96 o 
   8   8   7      888.34     1087.92    125.21 o 
  10   8   7      581.83      530.10    120.48 o 
  12   8   7      241.36      236.15    109.60 o 
  14   8   7       11.07       14.32    105.30 o 
  16   8   7      423.99      620.25    147.15 o 
 -17   9   7     3446.80     4364.59    289.50 o 
 -15   9   7     3208.80     3625.92    197.75 o 
 -13   9   7     2041.67     2537.65    172.99 o 
 -11   9   7     1075.29     1452.91    183.69 o 
  -9   9   7      802.82      953.06    151.56 o 
  -7   9   7      291.95      160.28    113.37 o 
  -5   9   7     1361.69     1402.14    129.10 o 
  -3   9   7     2700.65     2775.07    157.29 o 
  -1   9   7     4175.80     4315.54    207.22 o 
   1   9   7     4671.97     4584.19    211.85 o 
   3   9   7     3992.40     4339.60    209.36 o 
   5   9   7     2419.43     2343.33    150.88 o 
   7   9   7     1271.27     1219.70    124.56 o 
   9   9   7      465.39      498.19    127.29 o 
  11   9   7      110.04       57.62    104.40 o 
  13   9   7        6.64       91.03     97.34 o 
 -14  10   7      209.39      332.61    115.25 o 
 -12  10   7      157.38      133.78    100.57 o 
 -10  10   7       89.17     -144.92     97.78 o 
  -8  10   7        1.67      -58.64    116.66 o 
  -6  10   7       26.91      -11.04     99.70 o 
  -4  10   7       14.87       39.11    160.27 o 
  -2  10   7      489.97      441.86    118.83 o 
   0  10   7      319.15      562.14    128.26 o 
   2  10   7      198.01      344.25    117.49 o 
   4  10   7      123.23      157.87    103.21 o 
   6  10   7       61.15      224.22    108.24 o 
   8  10   7       20.47      -82.44     95.64 o 
  10  10   7       42.35      151.13    115.05 o 
  -9  11   7      313.67      153.57    127.45 o 
  -7  11   7        6.58      -74.10    128.94 o 
  -5  11   7       19.65      -63.05    185.48 o 
  -3  11   7      437.75      402.19    154.06 o 
  -1  11   7     1467.47     1212.12    159.16 o 
   1  11   7     2006.35     1968.67    185.06 o 
   3  11   7     2405.15     2392.50    288.16 o 
   5  11   7     1752.06     1799.58    182.63 o 
 -26   0   8     1563.69     1135.69    325.30 o 
 -24   0   8      554.46      382.37    233.99 o 
 -22   0   8       79.09       11.41    171.21 o 
 -20   0   8      114.63      216.77    121.85 o 
 -18   0   8    13185.59    13229.79    416.95 o 
 -16   0   8    35867.82    34967.21    695.40 o 
 -14   0   8    48441.53    50200.27    850.76 o 
 -12   0   8   133948.06   138710.03   1896.15 o 
 -10   0   8   139785.12   150442.17   1531.98 o 
  -8   0   8    41969.65    42035.43    529.52 o 
  -6   0   8    10811.79    11521.09    217.74 o 
  -4   0   8     2997.62     3001.60    130.73 o 
  -2   0   8     1831.15     1479.17     67.79 o 
   0   0   8     6734.30     7674.24    250.58 o 
   2   0   8    33153.97    31284.48    520.31 o 
   4   0   8    84857.16    87870.03   1084.15 o 
   6   0   8    57308.30    55764.92    647.86 o 
   8   0   8    15883.29    15317.30    274.74 o 
  10   0   8     6929.30     7228.49    190.88 o 
  12   0   8     7747.95     7474.32    206.74 o 
  14   0   8     2097.78     2308.31    145.61 o 
  16   0   8       52.01     -131.26    136.97 o 
  18   0   8      617.10      450.85    199.74 o 
  20   0   8      827.38      530.75    222.57 o 
 -25   1   8       65.00      222.21    159.36 o 
 -23   1   8        1.59      -87.78     84.78 o 
 -21   1   8       10.70      -89.54     79.20 o 
 -19   1   8       31.58      235.06     90.88 o 
 -17   1   8    15679.82    16033.60    317.26 o 
 -15   1   8      290.02      557.44     76.51 o 
 -13   1   8      925.32     1255.63     75.49 o 
 -11   1   8    14181.08    14380.61    186.41 o 
  -9   1   8     5969.71     6696.08    120.18 o 
  -7   1   8      412.30      512.63     41.02 o 
  -5   1   8    15375.17    15926.50    202.91 o 
  -3   1   8     2137.31     1786.01     59.66 o 
  -1   1   8        1.56       74.80     22.12 o 
   1   1   8        2.17      114.97     42.11 o 
   3   1   8      473.46      593.93     41.26 o 
   5   1   8     1865.19     1623.67     59.03 o 
   7   1   8     2653.71     2501.19     76.66 o 
   9   1   8      585.76      588.88     66.52 o 
  11   1   8     1194.35     1064.50     66.20 o 
  13   1   8       34.67      -48.75     47.46 o 
  15   1   8      127.97      -30.98     64.06 o 
  17   1   8      176.78      -72.41    101.30 o 
  19   1   8      112.40      -87.11    136.97 o 
  21   1   8        7.10      -34.24    182.62 o 
 -26   2   8      100.27     -120.53    150.97 o 
 -24   2   8        3.72        6.41    109.70 o 
 -22   2   8       94.31      185.30    109.70 o 
 -20   2   8     4122.83     3819.84    213.05 o 
 -18   2   8     4184.08     4653.39    222.84 o 
 -16   2   8     9116.49     8896.39    301.13 o 
 -14   2   8    11913.18    11629.92    206.85 o 
 -12   2   8     8516.98     8754.12    168.69 o 
 -10   2   8    11894.34    10600.18    154.30 o 
  -8   2   8    55106.42    55306.68    565.92 o 
  -6   2   8    12554.74    12207.63    160.37 o 
  -4   2   8       44.44       14.62     27.65 o 
  -2   2   8    15859.09    16760.33    183.79 o 
   0   2   8     9672.72    10501.47    160.76 o 
   2   2   8    20833.05    21734.06    284.92 o 
   4   2   8     9751.87     9914.01    228.18 o 
   6   2   8    16756.00    15873.31    187.45 o 
   8   2   8    20109.99    20859.87    270.54 o 
  10   2   8     6377.25     6610.09    149.62 o 
  12   2   8     1015.74     1158.67     82.71 o 
  14   2   8        1.87      -35.31     68.68 o 
  16   2   8      140.68      -40.52     74.14 o 
  18   2   8      493.00      628.63    153.45 o 
  20   2   8      443.35      325.30    211.16 o 
 -25   3   8       71.11      107.25    120.07 o 
 -23   3   8       24.27      -45.70     98.03 o 
 -21   3   8     2261.02     2432.79    206.15 o 
 -19   3   8     5439.38     5913.80    253.17 o 
 -17   3   8     7024.62     6508.30    444.45 o 
 -15   3   8    11245.64    11769.69    254.82 o 
 -13   3   8     7814.17     7171.19    215.42 o 
 -11   3   8     7885.95     7574.20    177.10 o 
  -9   3   8    10666.40     9930.07    167.76 o 
  -7   3   8    27255.72    28635.06    282.46 o 
  -5   3   8      674.13      615.77     66.71 o 
  -3   3   8      103.42      164.71     29.53 o 
  -1   3   8     2078.47     2379.42     70.61 o 
   1   3   8     3102.70     2588.94     85.28 o 
   3   3   8    33498.73    34167.17    407.61 o 
   5   3   8     9928.33     9871.61    172.60 o 
   7   3   8    20062.17    19142.41    259.59 o 
   9   3   8     2952.99     3243.10    109.06 o 
  11   3   8     1637.32     1880.05     98.14 o 
  13   3   8      385.90      369.05     80.27 o 
  15   3   8      915.64      887.35    125.75 o 
  17   3   8      101.98        6.87     93.09 o 
  19   3   8        0.69      -46.26    114.96 o 
  21   3   8      282.99      459.65    167.14 o 
 -24   4   8      122.86       28.53    112.99 o 
 -22   4   8      251.71       65.63    129.13 o 
 -20   4   8       99.35      235.57    144.60 o 
 -18   4   8     1793.48     1889.09    293.91 o 
 -16   4   8     3648.81     4286.79    195.55 o 
 -14   4   8     8495.27     8937.92    235.59 o 
 -12   4   8     6284.74     6972.24    282.54 o 
 -10   4   8     6310.39     7049.80    203.34 o 
  -8   4   8     1150.10     1212.67     59.56 o 
  -6   4   8      105.87      288.85     39.99 o 
  -4   4   8     1734.49     1543.23     64.20 o 
  -2   4   8       89.61      -45.85     30.56 o 
   0   4   8      155.43      100.06     30.60 o 
   2   4   8        7.91       18.02     36.95 o 
   4   4   8     2705.41     2353.08    133.14 o 
   6   4   8     6376.17     6651.29    169.76 o 
   8   4   8     1556.79     1380.93    118.12 o 
  10   4   8     1118.78     1356.96     91.44 o 
  12   4   8      224.19      104.75     77.54 o 
  14   4   8      241.92      339.33    102.22 o 
  16   4   8      117.76       61.03     94.24 o 
  18   4   8       28.01       34.24    127.07 o 
  20   4   8       78.19      208.34    143.22 o 
 -23   5   8        1.65       36.82    104.66 o 
 -21   5   8      284.09      225.20    112.25 o 
 -19   5   8     3157.07     3321.96    278.56 o 
 -17   5   8     6377.38     6261.07    211.05 o 
 -15   5   8     9482.17     9564.14    257.00 o 
 -13   5   8    10780.01    11188.00    318.78 o 
 -11   5   8     8713.74     9188.39    220.04 o 
  -9   5   8     7072.83     7161.04    161.63 o 
  -7   5   8      665.57      807.82     65.65 o 
  -5   5   8     2305.44     2069.98     90.18 o 
  -3   5   8      374.93      490.72     47.61 o 
  -1   5   8     3774.28     3636.51    110.37 o 
   1   5   8    14894.54    14782.55    227.34 o 
   3   5   8    19869.06    19093.13    300.14 o 
   5   5   8    22922.82    22635.64    397.20 o 
   7   5   8     6614.42     6679.80    157.20 o 
   9   5   8     2434.63     2103.03    121.93 o 
  11   5   8      966.79      934.49    119.15 o 
  13   5   8     1095.16     1131.29    204.77 o 
  15   5   8      211.22      -43.28    116.24 o 
  17   5   8       24.28      -31.95     95.29 o 
  19   5   8      244.30      400.23    155.01 o 
 -22   6   8       82.27       99.85    117.79 o 
 -20   6   8       42.04       88.34    106.58 o 
 -18   6   8       86.16      131.08     90.62 o 
 -16   6   8      102.68      511.88     98.64 o 
 -14   6   8      890.05     1211.49    117.82 o 
 -12   6   8     1350.14     1599.58    122.26 o 
 -10   6   8      898.17      946.54    112.03 o 
  -8   6   8      350.98      549.66     65.72 o 
  -6   6   8      227.87      301.56     57.31 o 
  -4   6   8     3383.07     3388.30    169.90 o 
  -2   6   8       22.72       43.73     46.36 o 
   0   6   8      146.57       41.94     47.73 o 
   2   6   8     1147.38     1152.59     88.39 o 
   4   6   8     2798.61     2941.93    115.41 o 
   6   6   8     4591.96     4435.56    161.06 o 
   8   6   8     2307.71     2006.78    206.76 o 
  10   6   8      452.70      255.88     81.79 o 
  12   6   8       10.44       79.14     94.34 o 
  14   6   8        3.64      -26.39     91.20 o 
  16   6   8       40.10      129.34    103.28 o 
  18   6   8        2.13      -26.64     95.29 o 
 -21   7   8      388.03      342.81    161.51 o 
 -19   7   8     2321.94     2270.29    171.02 o 
 -17   7   8     5161.58     5748.02    247.48 o 
 -15   7   8     6727.26     6461.67    222.56 o 
 -13   7   8     5554.76     5527.97    200.24 o 
 -11   7   8     4863.48     4607.99    181.94 o 
  -9   7   8     6897.73     7270.25    294.07 o 
  -7   7   8     6654.93     6172.18    164.76 o 
  -5   7   8     1242.72     1313.58    113.96 o 
  -3   7   8       42.52      -25.92     55.07 o 
  -1   7   8       52.01       27.02     52.00 o 
   1   7   8     2766.79     2801.50    118.14 o 
   3   7   8     7667.37     6899.94    174.19 o 
   5   7   8    13314.29    13944.34    449.57 o 
   7   7   8    11011.54    10991.12    328.67 o 
   9   7   8     5681.40     5436.21    191.65 o 
  11   7   8     2083.81     1908.24    167.01 o 
  13   7   8      769.25      651.66    131.05 o 
  15   7   8       65.79       24.85     98.53 o 
  17   7   8       94.68      119.44    112.40 o 
 -18   8   8      615.16      712.65    125.29 o 
 -16   8   8     1657.68     1752.49    156.05 o 
 -14   8   8     2459.30     2363.00    169.69 o 
 -12   8   8     2593.42     2710.47    168.77 o 
 -10   8   8     2233.34     2566.43    157.67 o 
  -8   8   8     2597.28     2314.94    181.44 o 
  -6   8   8       14.86      -48.94     65.26 o 
  -4   8   8      802.65      643.07    124.08 o 
  -2   8   8     1854.91     1926.09    131.12 o 
   0   8   8     2216.77     1979.59    130.92 o 
   2   8   8     1974.31     2017.69    165.65 o 
   4   8   8     1432.18     1326.03    179.33 o 
   6   8   8     2398.57     2155.32    146.62 o 
   8   8   8     1919.86     2000.62    142.55 o 
  10   8   8      844.01      856.77    185.80 o 
  12   8   8      209.10      198.46    107.44 o 
  14   8   8       22.53      174.99    110.10 o 
 -17   9   8      594.56     1064.17    147.04 o 
 -15   9   8      831.91      925.86    129.68 o 
 -13   9   8      839.29      880.99    125.02 o 
 -11   9   8     1365.75     1289.72    137.02 o 
  -9   9   8     1344.56     1511.44    169.68 o 
  -7   9   8     1137.24     1481.71    199.58 o 
  -5   9   8      430.99      575.94    106.21 o 
  -3   9   8      461.38      451.70     97.42 o 
  -1   9   8      930.67      801.02    129.62 o 
   1   9   8      762.49      777.96    129.95 o 
   3   9   8     1082.52     1212.37    172.94 o 
   5   9   8     1177.45      937.09    113.07 o 
   7   9   8      707.88     1020.77    115.86 o 
   9   9   8      560.04      626.63    133.65 o 
  11   9   8      183.24      167.62    115.52 o 
  13   9   8       32.11       14.21    110.90 o 
 -14  10   8     1148.63     1073.92    176.57 o 
 -12  10   8     1675.98     1701.15    187.89 o 
 -10  10   8     2043.26     2113.17    194.20 o 
  -8  10   8     1151.73      999.90    151.07 o 
  -6  10   8      544.81      800.68    142.31 o 
  -4  10   8       52.68       87.99    101.01 o 
  -2  10   8      814.27      968.65    142.95 o 
   0  10   8      968.80      922.34    141.17 o 
   2  10   8     1539.22     1626.17    166.92 o 
   4  10   8     2278.32     2672.27    199.82 o 
   6  10   8     1495.12     1450.99    164.30 o 
   8  10   8     1129.21     1327.95    248.43 o 
  10  10   8      935.65      783.54    241.73 o 
  -9  11   8        4.69       29.36    114.47 o 
  -7  11   8       88.59       65.71    271.08 o 
  -5  11   8      113.45       21.55    251.11 o 
  -3  11   8        7.62       63.98    113.09 o 
  -1  11   8       38.35      107.93    113.83 o 
   1  11   8       24.83       67.57    113.69 o 
   3  11   8       89.37      386.34    126.76 o 
   5  11   8       49.05      195.39    118.24 o 
 -25   1   9     1387.68     1480.82    239.88 o 
 -23   1   9      829.11      789.15    172.55 o 
 -21   1   9      497.46      295.54    115.23 o 
 -19   1   9      119.70       21.12    113.93 o 
 -17   1   9     7674.51     7663.58    393.74 o 
 -15   1   9    17092.52    16469.60    306.97 o 
 -13   1   9    20764.72    20813.13    284.26 o 
 -11   1   9    15936.61    16003.22    235.04 o 
  -9   1   9    21619.58    21083.23    242.27 o 
  -7   1   9    50488.83    50819.50    480.39 o 
  -5   1   9    33625.95    32679.07    342.46 o 
  -3   1   9     5850.61     5607.44    128.08 o 
  -1   1   9       70.86      170.81     27.26 o 
   1   1   9    11566.73    11998.78    247.96 o 
   3   1   9     8398.99     9025.47    166.31 o 
   5   1   9    34312.31    34230.66    316.90 o 
   7   1   9    24762.97    25339.85    266.92 o 
   9   1   9    12044.88    11674.50    222.77 o 
  11   1   9     4463.07     4529.54    132.76 o 
  13   1   9     2650.81     2545.81    115.85 o 
  15   1   9      471.86      247.47     81.61 o 
  17   1   9      625.60      509.65    143.22 o 
  19   1   9       27.68      -85.60    112.78 o 
  21   1   9       22.09     -165.50    165.50 o 
 -24   2   9      952.58     1221.57    174.21 o 
 -22   2   9      159.02       72.79     98.12 o 
 -20   2   9       47.47       90.95     98.09 o 
 -18   2   9     1920.46     2268.89    177.16 o 
 -16   2   9     2541.67     2414.35    226.06 o 
 -14   2   9     2006.92     2003.46     95.34 o 
 -12   2   9     3036.35     3224.13    106.50 o 
 -10   2   9     5188.27     5122.58    118.25 o 
  -8   2   9    13686.19    13793.40    200.60 o 
  -6   2   9    17167.59    17416.20    228.16 o 
  -4   2   9     4053.01     4218.85     92.10 o 
  -2   2   9     7786.37     8174.59    122.84 o 
   0   2   9      853.03      975.43    107.24 o 
   2   2   9      328.39      406.88     47.89 o 
   4   2   9      447.03      464.56     55.13 o 
   6   2   9    15992.46    15596.10    242.65 o 
   8   2   9     4166.88     4241.71    120.65 o 
  10   2   9     3284.43     3138.31    110.33 o 
  12   2   9     4594.42     4825.60    144.14 o 
  14   2   9     1751.07     2013.76    127.56 o 
  16   2   9      496.64      451.41     91.81 o 
  18   2   9       43.00      142.67    194.04 o 
  20   2   9       74.16      119.85    188.33 o 
 -25   3   9      921.81      848.12    169.95 o 
 -23   3   9      991.75     1151.19    245.78 o 
 -21   3   9      160.04      207.91    113.61 o 
 -19   3   9      230.97       71.15     95.95 o 
 -17   3   9      473.56      406.24    138.30 o 
 -15   3   9     3858.05     3890.59    155.28 o 
 -13   3   9     6194.11     6679.21    216.08 o 
 -11   3   9     7147.02     6485.04    150.29 o 
  -9   3   9    12762.27    13320.82    206.55 o 
  -7   3   9     6605.24     6028.35    124.95 o 
  -5   3   9    14508.94    14761.94    187.03 o 
  -3   3   9     7001.80     6982.00    118.73 o 
  -1   3   9     1992.16     2131.31     67.21 o 
   1   3   9      544.67      892.06     64.51 o 
   3   3   9    10034.39     9722.87    292.42 o 
   5   3   9     3322.89     2958.23    100.24 o 
   7   3   9     4483.01     4415.15    122.61 o 
   9   3   9     7212.67     7642.65    166.22 o 
  11   3   9     3329.21     3308.92    122.26 o 
  13   3   9     1974.24     2011.89    128.17 o 
  15   3   9     2300.14     2745.94    323.97 o 
  17   3   9       27.00     -123.70     83.29 o 
  19   3   9        0.50      -65.90    106.43 o 
 -24   4   9      623.86      554.56    175.23 o 
 -22   4   9      124.40       17.12    137.20 o 
 -20   4   9       21.53     -131.95     98.72 o 
 -18   4   9      279.66      199.74    133.17 o 
 -16   4   9     1120.90     1207.70    158.21 o 
 -14   4   9     8254.15     7988.29    224.88 o 
 -12   4   9    13670.25    13508.05    267.20 o 
 -10   4   9    31545.63    30877.88    435.76 o 
  -8   4   9    37443.38    36620.92    353.11 o 
  -6   4   9    32346.58    30278.37    306.22 o 
  -4   4   9     8942.30     8949.06    154.29 o 
  -2   4   9       77.55       47.95     31.29 o 
   0   4   9     3015.14     2932.01    100.71 o 
   2   4   9     8932.66     9008.00    225.10 o 
   4   4   9    11977.13    11795.64    227.20 o 
   6   4   9     4243.69     3923.44    118.89 o 
   8   4   9     8755.14     8705.00    179.55 o 
  10   4   9     5929.42     6191.69    158.29 o 
  12   4   9     1546.76     1936.20    151.24 o 
  14   4   9     3015.87     3301.57    190.59 o 
  16   4   9     1231.60     1123.60    141.44 o 
  18   4   9      283.88      307.69    214.01 o 
  20   4   9        0.63       14.57    134.78 o 
 -23   5   9        0.07     -126.13     98.03 o 
 -21   5   9       50.21       17.30    131.78 o 
 -19   5   9      178.31      325.29    120.00 o 
 -17   5   9       28.92      -60.59     70.36 o 
 -15   5   9        0.44       18.88     70.05 o 
 -13   5   9       73.17      244.31     74.93 o 
 -11   5   9     1021.94     1333.26    104.14 o 
  -9   5   9      778.86      965.48     85.70 o 
  -7   5   9       53.58      122.89     45.36 o 
  -5   5   9        0.68       11.88     34.02 o 
  -3   5   9       51.97       48.82     34.97 o 
  -1   5   9      354.41      336.89     56.28 o 
   1   5   9      315.54      376.53     65.16 o 
   3   5   9       26.99       16.09     62.60 o 
   5   5   9     2057.38     2230.84    136.22 o 
   7   5   9     1860.99     2059.92    102.94 o 
   9   5   9        3.02      -61.66     60.13 o 
  11   5   9       81.95       67.84     82.24 o 
  13   5   9       46.44        5.40    112.92 o 
  15   5   9       13.29      -91.51     84.72 o 
  17   5   9       41.32       39.81     99.46 o 
  19   5   9        0.77      -43.63    199.74 o 
 -22   6   9      383.81      362.26    124.40 o 
 -20   6   9       26.31      -63.53    100.04 o 
 -18   6   9      838.68      677.45    113.19 o 
 -16   6   9     6197.66     5970.93    228.17 o 
 -14   6   9     8443.12     8261.89    238.24 o 
 -12   6   9     9068.65     9098.37    237.89 o 
 -10   6   9     8633.66     8540.67    298.19 o 
  -8   6   9     8988.79     9570.92    223.75 o 
  -6   6   9    10290.80     9932.87    297.61 o 
  -4   6   9     9672.54     9563.47    219.70 o 
  -2   6   9      813.84      797.95     73.50 o 
   0   6   9       44.43        8.40     47.68 o 
   2   6   9      688.79      745.31     73.37 o 
   4   6   9     2249.90     2203.20    110.77 o 
   6   6   9     5032.61     5030.18    172.34 o 
   8   6   9     5110.74     5319.17    213.07 o 
  10   6   9     5038.41     4922.29    213.36 o 
  12   6   9     3966.12     4005.21    202.61 o 
  14   6   9     1352.43     1609.78    163.22 o 
  16   6   9      421.13      345.65    124.91 o 
  18   6   9       96.31       44.41    103.55 o 
 -21   7   9       37.97      157.57    119.26 o 
 -19   7   9      284.70      334.24    107.72 o 
 -17   7   9      699.01      843.82    123.76 o 
 -15   7   9     1147.87     1235.81    130.85 o 
 -13   7   9     1878.10     2165.59    151.60 o 
 -11   7   9     3016.21     3153.79    160.40 o 
  -9   7   9     1574.26     2138.05    211.70 o 
  -7   7   9        5.66      226.50     71.22 o 
  -5   7   9      496.88      508.09     82.61 o 
  -3   7   9      572.65      532.69     85.96 o 
  -1   7   9      238.74      249.37     63.14 o 
   1   7   9      138.33      110.82     59.88 o 
   3   7   9     2376.49     2255.12    116.12 o 
   5   7   9     4713.26     4803.86    175.57 o 
   7   7   9     1771.04     1593.46    128.36 o 
   9   7   9      384.84      379.04     93.02 o 
  11   7   9       49.46      -70.28     88.47 o 
  13   7   9       66.99       76.24    124.61 o 
  15   7   9       50.39       99.87    103.41 o 
 -18   8   9      847.09      677.99    128.66 o 
 -16   8   9     1327.10     1126.56    132.84 o 
 -14   8   9     2132.69     1938.02    200.99 o 
 -12   8   9     2211.30     2195.89    154.16 o 
 -10   8   9     3286.03     3531.93    170.11 o 
  -8   8   9     5249.80     5181.41    225.35 o 
  -6   8   9     2362.31     2674.83    152.13 o 
  -4   8   9       66.67       65.60     72.85 o 
  -2   8   9      301.96      211.45     95.47 o 
   0   8   9      415.04      309.81     88.37 o 
   2   8   9      599.40      362.02    103.68 o 
   4   8   9      920.92      766.85    107.35 o 
   6   8   9     2051.03     2090.80    163.10 o 
   8   8   9     1836.61     1760.85    137.40 o 
  10   8   9      938.79      984.12    142.50 o 
  12   8   9      526.73      667.66    136.16 o 
  14   8   9      294.38      407.85    125.12 o 
 -15   9   9     1173.51     1436.45    153.10 o 
 -13   9   9     1648.50     1546.06    172.61 o 
 -11   9   9     1621.50     1625.52    174.21 o 
  -9   9   9     4637.61     4896.75    375.25 o 
  -7   9   9     7658.38     7879.20    284.20 o 
  -5   9   9     4730.21     4721.10    195.16 o 
  -3   9   9     1038.86     1189.33    122.25 o 
  -1   9   9      102.27       49.87     96.09 o 
   1   9   9      259.63      114.36     97.29 o 
   3   9   9      660.22      693.08    124.63 o 
   5   9   9     1105.71     1009.39    119.83 o 
   7   9   9     1838.98     1967.91    151.38 o 
   9   9   9     1443.94     1643.31    169.22 o 
  11   9   9      838.31      969.23    149.69 o 
 -12  10   9      401.30      377.27    135.22 o 
 -10  10   9      342.43      525.31    149.25 o 
  -8  10   9       86.34      114.79    109.39 o 
  -6  10   9       96.02      179.32    111.50 o 
  -4  10   9      220.12      439.78    118.83 o 
  -2  10   9       25.07       27.78     96.76 o 
   0  10   9       18.59       25.73    100.08 o 
   2  10   9       16.85       13.32     98.74 o 
   4  10   9       65.78      -93.97     89.46 o 
   6  10   9       22.43      122.76     99.03 o 
   8  10   9        4.14      134.98    105.63 o 
  -7  11   9     1247.14      848.33    191.65 o 
  -5  11   9     1113.85     1273.71    209.73 o 
  -3  11   9      658.06      762.76    148.15 o 
  -1  11   9       38.92       15.49    107.13 o 
   1  11   9       18.79      -97.79     98.86 o 
   3  11   9      284.44      228.32    121.56 o 
 -26   0  10     3446.41     3675.29    479.39 o 
 -24   0  10     3270.73     3315.75    428.02 o 
 -22   0  10     2382.51     2568.14    370.95 o 
 -20   0  10      899.13      785.09    154.38 o 
 -18   0  10      376.46      313.31    196.89 o 
 -16   0  10      379.89      504.10    188.33 o 
 -14   0  10     4202.44     3975.26    211.83 o 
 -12   0  10     6639.73     7318.13    197.29 o 
 -10   0  10    14246.58    14028.09    278.43 o 
  -8   0  10    28398.95    28677.18    425.21 o 
  -6   0  10    57320.66    55351.07    829.86 o 
  -4   0  10    47181.55    48100.72    725.82 o 
  -2   0  10    13657.49    13954.11    282.47 o 
   0   0  10     7939.66     6672.17    235.57 o 
   2   0  10     1308.57     1079.47     75.31 o 
   4   0  10      368.15      423.63     66.22 o 
   6   0  10    15940.13    16611.89    286.33 o 
   8   0  10    11152.06    10721.79    232.54 o 
  10   0  10     4070.53     4025.98    248.25 o 
  12   0  10     2925.03     2734.34    183.58 o 
  14   0  10     2406.40     2471.17    194.94 o 
  16   0  10     2120.33     1968.90    279.64 o 
  18   0  10     2278.65     2094.46    296.76 o 
  20   0  10      292.22      228.28    199.74 o 
 -25   1  10      198.68      370.95    165.45 o 
 -23   1  10       92.53      137.65    132.99 o 
 -21   1  10      170.43      -18.11     88.91 o 
 -19   1  10       26.65       69.52     89.31 o 
 -17   1  10      326.45      292.42     81.72 o 
 -15   1  10      711.81      506.97     80.56 o 
 -13   1  10      386.09      510.82     59.62 o 
 -11   1  10     1230.60     1065.63     72.39 o 
  -9   1  10      382.02      481.05     47.77 o 
  -7   1  10     3585.97     3369.45    102.78 o 
  -5   1  10     7804.30     7860.75    151.43 o 
  -3   1  10     4968.30     4641.98    110.89 o 
  -1   1  10      934.18      769.90     44.22 o 
   1   1  10      830.17      606.58     40.80 o 
   3   1  10      173.61      123.48     37.43 o 
   5   1  10      966.24     1229.52    105.87 o 
   7   1  10     3503.25     3432.60    107.76 o 
   9   1  10      598.04      641.05     64.89 o 
  11   1  10      925.16      792.87     76.16 o 
  13   1  10      925.63      978.34     96.96 o 
  15   1  10       83.08       71.42     89.52 o 
  17   1  10      211.20      339.78    276.79 o 
  19   1  10       71.64      213.00    131.11 o 
 -24   2  10     2212.60     1898.14    197.38 o 
 -22   2  10     2283.66     2400.17    311.31 o 
 -20   2  10     1397.06     1257.05    154.81 o 
 -18   2  10      300.61      228.74    100.35 o 
 -16   2  10      616.23      498.68    105.33 o 
 -14   2  10     2292.69     2011.33    107.61 o 
 -12   2  10     5216.79     5063.64    135.23 o 
 -10   2  10     8007.50     8373.07    177.58 o 
  -8   2  10    21781.43    21840.76    250.79 o 
  -6   2  10    35975.65    36844.28    386.85 o 
  -4   2  10    26298.49    26534.53    272.05 o 
  -2   2  10    10606.56    11096.33    178.55 o 
   0   2  10      970.53     1093.54     61.25 o 
   2   2  10      318.50      355.35     53.23 o 
   4   2  10      537.99      528.97     95.34 o 
   6   2  10      210.53      117.71     44.37 o 
   8   2  10     3717.47     3642.10    116.79 o 
  10   2  10     6564.18     6663.32    178.39 o 
  12   2  10     4394.41     4566.81    142.82 o 
  14   2  10     4543.96     4880.99    188.63 o 
  16   2  10     2878.61     3122.07    352.51 o 
  18   2  10      296.48      359.54    205.45 o 
  20   2  10      125.45      -39.95    188.33 o 
 -25   3  10     2192.59     2262.22    224.85 o 
 -23   3  10     1832.42     1678.28    192.11 o 
 -21   3  10     2190.20     2060.66    196.00 o 
 -19   3  10      548.08      422.91    114.03 o 
 -17   3  10       17.88     -105.12     70.08 o 
 -15   3  10     1498.71     1290.20    120.32 o 
 -13   3  10     2705.46     2793.28    222.56 o 
 -11   3  10     7199.04     7379.79    159.70 o 
  -9   3  10    16641.38    16516.32    239.45 o 
  -7   3  10    35969.58    35917.00    379.60 o 
  -5   3  10    35080.69    35130.05    340.42 o 
  -3   3  10    10921.46    11551.88    175.82 o 
  -1   3  10     2894.91     3065.18    132.35 o 
   1   3  10      100.49       62.57     43.21 o 
   3   3  10      492.32      337.26     53.51 o 
   5   3  10      453.07      399.79     57.00 o 
   7   3  10     1866.00     1454.19     86.12 o 
   9   3  10     6303.53     6408.25    157.37 o 
  11   3  10     2919.89     3051.48    124.04 o 
  13   3  10     1467.13     1898.02    130.07 o 
  15   3  10     2135.23     2374.71    171.67 o 
  17   3  10      487.61      519.80    122.81 o 
  19   3  10      137.26      239.69    211.16 o 
 -24   4  10      318.53      482.83    282.49 o 
 -22   4  10      413.66      509.67    171.47 o 
 -20   4  10      382.24      510.43    165.31 o 
 -18   4  10      251.71      151.91    136.97 o 
 -16   4  10       24.84     -111.47     74.31 o 
 -14   4  10      640.24      703.27     91.61 o 
 -12   4  10     1924.33     1903.54    120.12 o 
 -10   4  10     2055.32     2319.74     98.28 o 
  -8   4  10     1101.55     1216.07     64.38 o 
  -6   4  10     2284.54     2268.69     80.15 o 
  -4   4  10     3396.72     3472.57    101.12 o 
  -2   4  10     4998.49     4466.90    139.42 o 
   0   4  10      209.73      207.32     48.85 o 
   2   4  10     1137.67      983.27     73.78 o 
   4   4  10      455.79      255.20     56.34 o 
   6   4  10     1456.98     1422.95    102.53 o 
   8   4  10      818.41      697.26     73.22 o 
  10   4  10      681.41      760.65     79.73 o 
  12   4  10     1543.63     1753.45    147.78 o 
  14   4  10      241.84      541.81    116.94 o 
  16   4  10       96.46      181.87    105.14 o 
  18   4  10      236.04      292.32    142.60 o 
 -23   5  10     2186.33     1899.74    219.42 o 
 -21   5  10     1789.04     2085.58    214.48 o 
 -19   5  10     1369.13     1312.30    161.89 o 
 -17   5  10       41.97      -25.39     74.13 o 
 -15   5  10     1152.91     1141.62    113.87 o 
 -13   5  10     6102.52     5796.97    188.88 o 
 -11   5  10    12352.17    12643.95    266.24 o 
  -9   5  10    14682.00    14275.91    236.22 o 
  -7   5  10    17826.29    17747.00    264.38 o 
  -5   5  10    20410.58    19915.49    245.40 o 
  -3   5  10    22039.76    21715.21    362.41 o 
  -1   5  10     4810.12     4810.17    146.77 o 
   1   5  10      183.43       53.09     51.91 o 
   3   5  10      452.16      434.89     62.54 o 
   5   5  10     3329.44     3473.54    121.56 o 
   7   5  10     2522.08     2026.52    163.17 o 
   9   5  10     2025.75     1830.27    147.93 o 
  11   5  10     4674.14     4839.98    220.76 o 
  13   5  10     3797.22     4216.41    207.00 o 
  15   5  10     1522.01     1377.72    154.39 o 
  17   5  10     1031.96      953.69    143.39 o 
 -22   6  10      104.11       89.89    111.47 o 
 -20   6  10        7.97       97.51    103.00 o 
 -18   6  10       45.86       63.54     84.35 o 
 -16   6  10       89.11      112.88    121.09 o 
 -14   6  10       82.94      107.37     76.33 o 
 -12   6  10      342.63      318.79     81.57 o 
 -10   6  10      648.90      614.17     89.36 o 
  -8   6  10      264.09      388.82     63.27 o 
  -6   6  10      145.38      242.31     67.20 o 
  -4   6  10      765.93     1068.91    121.91 o 
  -2   6  10     1519.27     1402.66    114.58 o 
   0   6  10       39.08       12.72     49.49 o 
   2   6  10      153.96      212.68     59.38 o 
   4   6  10      123.01      196.31     82.24 o 
   6   6  10       78.00       61.29     82.88 o 
   8   6  10       33.65       66.35     86.14 o 
  10   6  10        9.37       72.43     92.72 o 
  12   6  10      187.45      364.42    109.70 o 
  14   6  10        2.19       34.48     97.29 o 
  16   6  10       32.30       82.74    112.32 o 
 -19   7  10      468.99      566.26    118.10 o 
 -17   7  10       35.83       74.03     83.73 o 
 -15   7  10      508.56      442.15    102.72 o 
 -13   7  10     1825.17     1942.74    148.27 o 
 -11   7  10     3240.64     3124.39    158.10 o 
  -9   7  10     5397.55     5785.69    229.89 o 
  -7   7  10    12791.14    11580.96    308.13 o 
  -5   7  10    10233.92    10154.12    245.30 o 
  -3   7  10     3956.79     3592.78    192.68 o 
  -1   7  10     1898.80     1846.42    112.69 o 
   1   7  10      968.25     1013.80     91.68 o 
   3   7  10       37.41       78.27     69.22 o 
   5   7  10      183.59      233.67     87.56 o 
   7   7  10     2461.38     2043.64    141.69 o 
   9   7  10     2967.40     2784.67    160.68 o 
  11   7  10     1057.18     1131.60    147.78 o 
  13   7  10     1039.43     1252.27    210.42 o 
  15   7  10      912.88     1032.54    157.06 o 
 -18   8  10       11.69      -14.91     94.95 o 
 -16   8  10       94.79       68.84     90.44 o 
 -14   8  10      286.07      163.92     93.37 o 
 -12   8  10      821.46      653.77    131.23 o 
 -10   8  10     1600.36     2005.27    172.86 o 
  -8   8  10     2493.57     2455.99    200.90 o 
  -6   8  10     6151.72     6455.85    212.23 o 
  -4   8  10     3545.64     3333.21    195.13 o 
  -2   8  10     2646.49     2464.81    149.71 o 
   0   8  10      467.88      459.68     96.98 o 
   2   8  10       17.25     -103.40     68.93 o 
   4   8  10      244.51      183.56     99.67 o 
   6   8  10      305.12      -43.86     77.49 o 
   8   8  10      899.49      664.94    137.56 o 
  10   8  10      565.93      755.18    179.34 o 
  12   8  10      448.57      536.96    130.04 o 
 -15   9  10      154.41       74.14    133.18 o 
 -13   9  10      574.07      575.21    142.40 o 
 -11   9  10      677.45      665.41    145.82 o 
  -9   9  10     1288.66     1326.43    253.46 o 
  -7   9  10     1067.86     1351.22    157.23 o 
  -5   9  10     1073.68     1363.40    131.22 o 
  -3   9  10      671.96      740.69    113.07 o 
  -1   9  10       78.22      -22.25     96.61 o 
   1   9  10       29.06      -71.67     92.24 o 
   3   9  10        6.64      -75.32     83.54 o 
   5   9  10       78.96       38.27     84.14 o 
   7   9  10      186.41      194.10     92.72 o 
   9   9  10      305.94      266.98    164.40 o 
  11   9  10      287.96      432.34    128.13 o 
 -12  10  10      980.67      858.42    165.55 o 
 -10  10  10     1744.48     1548.55    184.28 o 
  -8  10  10     3509.65     2870.56    535.36 o 
  -6  10  10     3278.75     3008.30    380.85 o 
  -4  10  10     2579.25     2378.13    188.78 o 
  -2  10  10      908.25      780.83    137.19 o 
   0  10  10      363.18      406.38    122.56 o 
   2  10  10      206.88      -41.24    102.77 o 
   4  10  10        8.00      -56.28     98.50 o 
   6  10  10      191.61      160.45    108.42 o 
  -5  11  10        3.41       -7.94    182.62 o 
  -3  11  10        1.37       10.14    111.93 o 
  -1  11  10       35.00      -35.30     98.03 o 
 -25   1  11     3261.93     2709.59    294.94 o 
 -23   1  11     3778.47     3733.51    312.73 o 
 -21   1  11     2911.38     3263.42    228.90 o 
 -19   1  11     3557.80     3306.17    334.03 o 
 -17   1  11     1293.90     1391.38    121.49 o 
 -15   1  11     1048.27      911.20     95.87 o 
 -13   1  11     1155.76     1026.21     97.20 o 
 -11   1  11     2115.87     2443.49     85.91 o 
  -9   1  11    11987.28    11627.09    196.53 o 
  -7   1  11    24161.07    25306.77    292.96 o 
  -5   1  11    51852.15    50907.70    497.85 o 
  -3   1  11    34270.79    34457.21    410.18 o 
  -1   1  11    16068.39    14818.71    195.21 o 
   1   1  11     6121.90     5878.60    117.89 o 
   3   1  11     3503.50     2876.81     78.60 o 
   5   1  11     1459.06     1365.92     94.54 o 
   7   1  11        2.63      -60.07     40.04 o 
   9   1  11      170.01      111.77     72.14 o 
  11   1  11     1294.16     1220.19    107.91 o 
  13   1  11     2003.31     2203.36    133.34 o 
  15   1  11     2837.12     2749.98    216.75 o 
  17   1  11     2640.17     3036.11    331.00 o 
  19   1  11      988.58     1477.33    199.48 o 
 -24   2  11     1022.77     1130.71    172.77 o 
 -22   2  11      776.01     1105.24    159.81 o 
 -20   2  11     1229.78     1167.35    150.30 o 
 -18   2  11     2684.45     2606.51    284.80 o 
 -16   2  11     2590.62     2225.56    250.16 o 
 -14   2  11      490.46      380.79     60.79 o 
 -12   2  11     1052.76     1093.49     85.23 o 
 -10   2  11     1731.31     1736.25     85.84 o 
  -8   2  11     7238.27     7005.25    136.29 o 
  -6   2  11    19759.73    20272.23    266.85 o 
  -4   2  11    26895.75    27857.27    290.19 o 
  -2   2  11    14365.95    14592.48    217.64 o 
   0   2  11     4125.39     4488.27     90.98 o 
   2   2  11     4255.24     3948.53    119.21 o 
   4   2  11      265.76      229.42     66.89 o 
   6   2  11       19.88      -47.30     39.20 o 
   8   2  11     2521.97     2366.10    101.87 o 
  10   2  11     1523.43     1389.60    114.43 o 
  12   2  11     1691.57     1477.19    115.19 o 
  14   2  11      123.91      182.15     94.53 o 
  16   2  11      658.81      808.84    137.57 o 
  18   2  11      473.24      633.47    228.28 o 
 -25   3  11     1451.98     1309.12    213.35 o 
 -23   3  11     2237.55     2364.19    325.88 o 
 -21   3  11     2030.90     2241.07    200.27 o 
 -19   3  11     1349.14     1476.35    226.91 o 
 -17   3  11      481.69      533.68    141.07 o 
 -15   3  11      183.95       36.90     75.95 o 
 -13   3  11      147.79       30.85     65.90 o 
 -11   3  11     1521.56     1369.16     89.08 o 
  -9   3  11     1954.23     1997.05    103.42 o 
  -7   3  11    11087.82    11644.31    176.07 o 
  -5   3  11    15858.36    15838.92    207.52 o 
  -3   3  11    27845.03    29098.48    300.20 o 
  -1   3  11    11977.88    12131.87    202.25 o 
   1   3  11     3286.23     3486.86    110.49 o 
   3   3  11      479.79      363.86     56.01 o 
   5   3  11     1438.51     1509.01     86.27 o 
   7   3  11      118.40       70.88     50.13 o 
   9   3  11      610.66      392.65     68.98 o 
  11   3  11     1787.68     1673.05    115.94 o 
  13   3  11     2211.55     2061.65    134.93 o 
  15   3  11     1139.18     1352.89    147.10 o 
  17   3  11      273.40      344.15    138.83 o 
  19   3  11      202.03      445.14    228.28 o 
 -24   4  11     2679.72     2092.82    268.33 o 
 -22   4  11     4825.54     5287.16    340.12 o 
 -20   4  11     7223.52     7195.80    487.95 o 
 -18   4  11     5593.13     5736.08    246.64 o 
 -16   4  11     1121.22     1297.99    117.86 o 
 -14   4  11       19.07      -79.46     52.97 o 
 -12   4  11     2397.89     2456.49    132.23 o 
 -10   4  11     6174.70     6205.68    165.72 o 
  -8   4  11    13686.46    13632.76    197.94 o 
  -6   4  11    17403.86    16648.42    236.27 o 
  -4   4  11    21603.71    20104.74    277.06 o 
  -2   4  11    17292.99    17722.07    259.90 o 
   0   4  11     9457.03     8750.90    176.97 o 
   2   4  11     1240.80     1278.48     83.23 o 
   4   4  11      719.08      583.10     66.83 o 
   6   4  11       26.77      -74.93     49.95 o 
   8   4  11      243.34      134.70     59.45 o 
  10   4  11     1247.62     1176.32    100.37 o 
  12   4  11     1997.55     2075.32    289.68 o 
  14   4  11     2733.76     2165.45    249.61 o 
  16   4  11     1267.42     1223.29    150.37 o 
  18   4  11      520.25      454.38    248.25 o 
 -23   5  11        3.52      210.15    127.20 o 
 -21   5  11      130.05      311.04    120.89 o 
 -19   5  11       75.53      118.10    102.59 o 
 -17   5  11      819.29      787.20    113.70 o 
 -15   5  11        1.52      -88.16     58.78 o 
 -13   5  11      532.15      406.91     82.90 o 
 -11   5  11      909.34      790.49     93.58 o 
  -9   5  11      804.53      858.17     76.93 o 
  -7   5  11      215.02      155.51     51.40 o 
  -5   5  11      811.56     1041.22     75.12 o 
  -3   5  11      293.13      411.50     66.68 o 
  -1   5  11      295.39      501.11     69.41 o 
   1   5  11      194.14      209.14     56.81 o 
   3   5  11      172.75      220.81     66.58 o 
   5   5  11      450.18      280.41     64.74 o 
   7   5  11      117.99      -11.43     65.63 o 
   9   5  11       65.21      -96.08     64.05 o 
  11   5  11        0.84       22.08     73.84 o 
  13   5  11        8.28      150.92    116.43 o 
  15   5  11        0.31      141.91    100.08 o 
  17   5  11        6.44       -7.19     97.33 o 
 -22   6  11     2081.76     2116.79    275.64 o 
 -20   6  11     1998.03     2223.69    200.91 o 
 -18   6  11     1757.34     1602.51    141.77 o 
 -16   6  11     2293.87     2163.79    154.69 o 
 -14   6  11      114.64       67.85     77.69 o 
 -12   6  11      138.43       72.83     71.54 o 
 -10   6  11     2606.52     2657.04    166.39 o 
  -8   6  11     8820.64     9035.21    238.88 o 
  -6   6  11    12126.74    11587.81    256.40 o 
  -4   6  11    17454.33    18203.24    382.35 o 
  -2   6  11    10896.67    10978.74    213.68 o 
   0   6  11     8686.91     9039.99    196.44 o 
   2   6  11     4497.87     4293.46    156.54 o 
   4   6  11     1457.96     1504.55    148.82 o 
   6   6  11        4.51      -87.43     58.29 o 
   8   6  11      421.76      289.78    103.28 o 
  10   6  11     1542.80     1307.63    147.61 o 
  12   6  11     1461.54     1398.93    154.79 o 
  14   6  11     1345.64     1411.34    161.43 o 
  16   6  11      930.81     1000.25    153.12 o 
 -19   7  11      162.52      227.60    116.72 o 
 -17   7  11      443.74      453.49    109.57 o 
 -15   7  11       87.44      145.67     91.68 o 
 -13   7  11        6.53        2.27     75.46 o 
 -11   7  11        1.16     -114.18     76.12 o 
  -9   7  11       38.27      197.66     91.12 o 
  -7   7  11      385.56      370.22     80.72 o 
  -5   7  11     1059.09     1077.95    110.57 o 
  -3   7  11     2731.32     2792.77    209.23 o 
  -1   7  11     1065.00     1182.42     96.30 o 
   1   7  11      121.95      252.52     70.60 o 
   3   7  11      133.88        4.76     69.15 o 
   5   7  11       54.28      -91.29     74.11 o 
   7   7  11       16.56      -76.55     71.49 o 
   9   7  11        9.53     -104.97     89.79 o 
  11   7  11      127.57      156.62    106.35 o 
  13   7  11      342.72      461.69    125.08 o 
 -18   8  11      739.94      695.60    126.36 o 
 -16   8  11      137.49      250.48    101.54 o 
 -14   8  11       10.64      -87.58    167.68 o 
 -12   8  11      113.19       62.44    100.35 o 
 -10   8  11      320.64      343.80    113.03 o 
  -8   8  11      293.48      307.73    160.18 o 
  -6   8  11     1805.43     2227.05    149.18 o 
  -4   8  11     3043.07     3310.83    167.22 o 
  -2   8  11     2380.07     2103.24    149.16 o 
   0   8  11     1110.25     1026.71    116.64 o 
   2   8  11      905.21      978.42    114.80 o 
   4   8  11      567.17      440.00    102.33 o 
   6   8  11       85.72      -22.83     74.36 o 
   8   8  11      172.16      122.72     92.09 o 
  10   8  11      507.85      249.66    112.27 o 
  12   8  11      370.62      480.74    150.97 o 
 -15   9  11       50.35       81.15    118.62 o 
 -13   9  11        0.57       12.38    109.63 o 
 -11   9  11      352.72      309.68    122.65 o 
  -9   9  11     1868.31     1781.60    269.27 o 
  -7   9  11     3190.87     3043.54    242.53 o 
  -5   9  11     5133.53     5054.00    203.25 o 
  -3   9  11     2958.48     3083.35    192.75 o 
  -1   9  11     1135.68     1052.16    151.15 o 
   1   9  11      573.01      575.01    130.16 o 
   3   9  11      373.31      400.06    119.51 o 
   5   9  11       67.14       50.74     83.40 o 
   7   9  11       12.98       22.54     84.97 o 
   9   9  11      208.06      188.37    131.81 o 
 -10  10  11       91.16       23.55    114.69 o 
  -8  10  11      109.14      151.13    118.96 o 
  -6  10  11      212.54      278.09    123.82 o 
  -4  10  11       30.15      189.80    111.75 o 
  -2  10  11      164.26      218.30    112.20 o 
   0  10  11       95.05       60.51    111.11 o 
   2  10  11       71.15       66.74    106.98 o 
   4  10  11       46.23       23.52    111.73 o 
   6  10  11       11.13        2.72     99.63 o 
 -24   0  12     1762.03     1426.74    325.30 o 
 -22   0  12     2381.84     2334.15    359.54 o 
 -20   0  12    11383.80    12448.01    433.12 o 
 -18   0  12    24197.59    21937.59    781.85 o 
 -16   0  12    88389.44    86748.70   1355.62 o 
 -14   0  12    16397.32    15923.83    435.77 o 
 -12   0  12     1332.35     1333.37    106.75 o 
 -10   0  12     2755.49     2718.67    130.16 o 
  -8   0  12     6345.00     6681.99    239.47 o 
  -6   0  12    20703.24    21928.53    467.64 o 
  -4   0  12    19612.85    20522.41    405.88 o 
  -2   0  12    58748.67    59882.39    708.71 o 
   0   0  12    15472.89    16710.70    286.23 o 
   2   0  12    12821.94    12081.79    236.32 o 
   4   0  12     9011.68     9576.39    296.09 o 
   6   0  12     5345.96     5012.65    221.51 o 
   8   0  12     2990.73     3388.23    195.44 o 
  10   0  12       15.16      -99.74     66.49 o 
  12   0  12      358.80      222.57    112.99 o 
  14   0  12     1325.46     1156.37    163.10 o 
  16   0  12     1224.23     1010.13    233.99 o 
  18   0  12     1822.81     2174.36    302.47 o 
 -25   1  12      212.81      266.35    169.77 o 
 -23   1  12      258.01      337.16    155.32 o 
 -21   1  12       71.74       33.22     92.77 o 
 -19   1  12     1464.80     1380.19    162.97 o 
 -17   1  12      188.00      454.43     95.55 o 
 -15   1  12      322.52      535.48     90.61 o 
 -13   1  12      601.04      611.82     83.45 o 
 -11   1  12      914.69      752.74     60.18 o 
  -9   1  12      464.45      358.54     51.82 o 
  -7   1  12     6000.70     7209.73    156.03 o 
  -5   1  12      246.58      148.05     75.78 o 
  -3   1  12       85.30      187.58     40.55 o 
  -1   1  12       69.07       58.93     36.04 o 
   1   1  12      135.35       37.44     35.18 o 
   3   1  12     2774.29     3097.87    104.39 o 
   5   1  12      141.06      102.88     46.38 o 
   7   1  12       59.78       17.12     44.66 o 
   9   1  12      750.24      865.78    130.97 o 
  11   1  12       75.41     -102.78     73.31 o 
  13   1  12       19.74      -28.78     71.36 o 
  15   1  12        6.78       -7.35     88.61 o 
  17   1  12      357.57      447.10    147.25 o 
  19   1  12      138.98      325.30    145.28 o 
 -24   2  12     2273.80     2343.31    215.74 o 
 -22   2  12     3782.81     3426.09    403.99 o 
 -20   2  12     4173.50     4255.90    227.30 o 
 -18   2  12     5350.70     6153.59    253.32 o 
 -16   2  12      398.34      508.96    110.30 o 
 -14   2  12     5596.06     5444.53    169.17 o 
 -12   2  12     2018.39     1844.29    154.47 o 
 -10   2  12       12.90      -52.96     35.31 o 
  -8   2  12     2562.86     2853.84    102.93 o 
  -6   2  12     7364.03     6897.81    135.08 o 
  -4   2  12    21568.52    22351.26    290.40 o 
  -2   2  12     8430.04     7649.74    165.34 o 
   0   2  12     9663.10     9405.21    195.14 o 
   2   2  12     7674.84     7323.49    157.00 o 
   4   2  12     8110.82     8255.85    169.84 o 
   6   2  12     2998.73     2906.10    111.39 o 
   8   2  12      142.75      105.50     55.17 o 
  10   2  12      713.33      733.43     80.53 o 
  12   2  12     1669.28     1176.58    112.42 o 
  14   2  12     1775.70     1413.63    142.39 o 
  16   2  12     1017.14     1047.10    138.97 o 
  18   2  12      450.00      211.16    205.45 o 
 -23   3  12     2609.82     2313.47    393.29 o 
 -21   3  12     4061.12     4726.82    308.53 o 
 -19   3  12     6106.00     5865.45    322.76 o 
 -17   3  12     3829.31     3840.73    259.70 o 
 -15   3  12     1569.98     1815.22    141.89 o 
 -13   3  12     1816.88     1487.27    181.22 o 
 -11   3  12       21.10      -52.30     45.98 o 
  -9   3  12       45.51      -20.55     48.28 o 
  -7   3  12      440.75      286.76     46.41 o 
  -5   3  12     6687.01     6781.53    163.16 o 
  -3   3  12    19488.12    18200.41    340.30 o 
  -1   3  12    11689.07    11958.47    207.95 o 
   1   3  12     5387.48     4604.50    143.77 o 
   3   3  12     3163.64     3052.64    114.08 o 
   5   3  12     1371.38     1583.90     93.40 o 
   7   3  12     1260.51     1234.21    128.83 o 
   9   3  12      550.35      555.40     78.23 o 
  11   3  12       41.89      -54.68     57.43 o 
  13   3  12      119.17       74.72     78.16 o 
  15   3  12      668.02      803.58    163.10 o 
  17   3  12      641.21      909.87    205.45 o 
 -22   4  12     1187.15     1397.15    226.69 o 
 -20   4  12     1324.71     1225.99    155.37 o 
 -18   4  12     1998.43     2226.61    192.57 o 
 -16   4  12     2166.59     2092.83    140.91 o 
 -14   4  12     1085.02      964.05    112.85 o 
 -12   4  12      297.73      457.07     83.22 o 
 -10   4  12        0.07      -42.69     42.30 o 
  -8   4  12       64.54       20.03     36.98 o 
  -6   4  12     1828.56     1771.83    121.86 o 
  -4   4  12      102.64      143.87     48.19 o 
  -2   4  12     1229.99     1428.82     87.21 o 
   0   4  12     3356.13     3794.89    128.38 o 
   2   4  12     2307.92     2862.80    164.75 o 
   4   4  12      560.53      641.32     95.95 o 
   6   4  12      802.80     1080.35    123.10 o 
   8   4  12        0.31     -102.64     68.43 o 
  10   4  12       46.84      -47.53     58.13 o 
  12   4  12       35.41     -121.08     80.72 o 
  14   4  12       41.01      111.96     99.77 o 
  16   4  12      134.09       62.86    103.56 o 
 -21   5  12     2765.67     2726.41    219.45 o 
 -19   5  12     2857.94     3032.31    216.45 o 
 -17   5  12     3706.96     4098.65    181.46 o 
 -15   5  12     2127.62     2330.75    149.83 o 
 -13   5  12      824.65      676.68    112.03 o 
 -11   5  12        1.08      -38.80     55.90 o 
  -9   5  12      355.88      354.60     65.14 o 
  -7   5  12     3867.48     3781.01    146.17 o 
  -5   5  12    14116.38    14283.19    292.90 o 
  -3   5  12    10906.71    10989.57    230.07 o 
  -1   5  12    15067.59    14716.02    249.37 o 
   1   5  12     4814.26     5222.39    151.63 o 
   3   5  12     1266.46     1516.78    200.17 o 
   5   5  12     1575.08     1560.11    101.73 o 
   7   5  12     1477.53     1401.09    100.20 o 
   9   5  12       88.35       19.22     62.27 o 
  11   5  12      182.56       44.58     78.10 o 
  13   5  12      911.68      727.94    130.67 o 
  15   5  12      790.36      663.87    135.65 o 
 -20   6  12      258.44      145.18    116.27 o 
 -18   6  12      330.57      431.31    107.56 o 
 -16   6  12      288.53      461.41    101.87 o 
 -14   6  12      358.56      519.99     97.00 o 
 -12   6  12      704.26      710.93    103.84 o 
 -10   6  12      168.70      152.98     97.93 o 
  -8   6  12       31.11       51.60     63.38 o 
  -6   6  12      624.26      515.98     87.34 o 
  -4   6  12       35.19      196.89     81.55 o 
  -2   6  12      799.99      972.81     86.11 o 
   0   6  12     3098.26     3069.50    198.52 o 
   2   6  12     1728.48     1522.79    115.27 o 
   4   6  12      551.33      456.90    103.00 o 
   6   6  12      395.50      322.47     84.80 o 
   8   6  12       48.95        3.77     73.09 o 
  10   6  12        3.86      -22.26     76.59 o 
  12   6  12       64.15       86.15     89.93 o 
  14   6  12      175.89      132.14    110.10 o 
 -19   7  12     2477.34     2600.41    303.54 o 
 -17   7  12     2711.54     2591.43    177.93 o 
 -15   7  12     2721.68     2670.93    178.75 o 
 -13   7  12     1199.74     1139.27    144.68 o 
 -11   7  12      484.23      536.83    117.03 o 
  -9   7  12       78.96      230.39    101.18 o 
  -7   7  12      138.28      174.06     78.42 o 
  -5   7  12     2880.40     2661.09    198.05 o 
  -3   7  12     9602.96     9264.38    244.87 o 
  -1   7  12     8061.48     8197.93    200.92 o 
   1   7  12     7185.48     7574.18    196.89 o 
   3   7  12     4986.40     4351.29    155.87 o 
   5   7  12     2072.44     1943.87    172.98 o 
   7   7  12      463.55      284.05     95.83 o 
   9   7  12       23.40      -22.94     74.17 o 
  11   7  12      138.99       36.52     99.47 o 
  13   7  12      282.60      444.31    126.81 o 
 -16   8  12     1195.04     1210.92    185.38 o 
 -14   8  12      990.63      989.25    146.92 o 
 -12   8  12       32.06       91.12    103.90 o 
 -10   8  12      513.56      462.11    119.69 o 
  -8   8  12     1810.41     1413.75    156.77 o 
  -6   8  12     2869.37     2654.09    161.98 o 
  -4   8  12     2898.47     2197.05    218.29 o 
  -2   8  12     1341.99     1307.49    126.46 o 
   0   8  12      623.46      606.10    101.56 o 
   2   8  12      804.48      923.95    114.78 o 
   4   8  12      542.69      402.53    103.65 o 
   6   8  12      252.91      366.27     94.21 o 
   8   8  12       74.03       53.55     87.07 o 
  10   8  12        1.54      -37.21     88.98 o 
 -15   9  12      391.82      180.49    124.91 o 
 -13   9  12       86.94      125.20    120.98 o 
 -11   9  12       17.29       39.66    104.94 o 
  -9   9  12       60.46      101.57    110.05 o 
  -7   9  12      288.61      132.84    110.10 o 
  -5   9  12      251.95      296.91     96.83 o 
  -3   9  12      738.31      828.42    117.11 o 
  -1   9  12     1038.41     1025.15    225.49 o 
   1   9  12     1014.26     1111.09    147.98 o 
   3   9  12      736.01      822.26    137.32 o 
   5   9  12      360.67      334.62    102.83 o 
   7   9  12        0.40      -69.31     84.84 o 
 -10  10  12      112.88      -53.63    117.00 o 
  -8  10  12      449.58      379.65    131.90 o 
  -6  10  12      621.82      465.99    136.30 o 
  -4  10  12     1130.20     1147.86    187.15 o 
  -2  10  12     1834.91     1678.36    177.10 o 
   0  10  12     1282.77     1530.00    172.35 o 
   2  10  12      899.85      763.68    143.85 o 
   4  10  12      917.24      970.12    266.32 o 
 -25   1  13      274.02      222.15    165.31 o 
 -23   1  13     1363.11     1097.17    259.67 o 
 -21   1  13     3959.63     2439.78    233.95 o 
 -19   1  13     6703.61     7006.12    274.49 o 
 -17   1  13    12815.29    13407.08    361.15 o 
 -15   1  13    16491.03    16160.08    325.89 o 
 -13   1  13    11509.23    10928.10    219.85 o 
 -11   1  13     3045.03     2977.34    109.84 o 
  -9   1  13      735.93      677.47     92.73 o 
  -7   1  13      790.92      817.81     89.77 o 
  -5   1  13     4187.83     4293.20    135.62 o 
  -3   1  13    14073.97    14280.66    193.89 o 
  -1   1  13    18072.31    18332.48    237.46 o 
   1   1  13    14083.00    14277.03    262.77 o 
   3   1  13     8968.30     9035.48    175.85 o 
   5   1  13     6842.75     6812.31    156.75 o 
   7   1  13     3703.95     3589.64    146.14 o 
   9   1  13      835.09      697.76     95.29 o 
  11   1  13       48.90     -100.14     67.65 o 
  13   1  13        9.10     -126.03     84.02 o 
  15   1  13      210.77       58.69     97.71 o 
  17   1  13      500.93      374.46    140.55 o 
 -24   2  13      297.77      468.85    141.17 o 
 -22   2  13      246.21      216.79    112.23 o 
 -20   2  13      381.82      438.98    157.49 o 
 -18   2  13     1639.94     1957.16    174.38 o 
 -16   2  13     6696.44     7242.78    324.68 o 
 -14   2  13     7757.68     7601.79    231.72 o 
 -12   2  13      825.05      776.36     86.38 o 
 -10   2  13      493.10      511.59     55.34 o 
  -8   2  13      224.90      192.84     48.09 o 
  -6   2  13      427.18      544.38     56.11 o 
  -4   2  13        2.59      -50.11     33.41 o 
  -2   2  13     1692.60     1500.05     85.75 o 
   0   2  13     3250.98     3216.88    130.44 o 
   2   2  13     2499.32     2660.75    105.90 o 
   4   2  13     2512.64     2610.68    111.49 o 
   6   2  13     5174.07     5328.54    146.65 o 
   8   2  13     3515.61     3752.98    132.15 o 
  10   2  13      662.85      682.10     98.85 o 
  12   2  13        4.80       19.31     78.89 o 
  14   2  13       49.66      -31.54     86.20 o 
  16   2  13      359.93      297.65    109.63 o 
  18   2  13      120.07      188.33    188.33 o 
 -23   3  13      961.47      998.86    207.80 o 
 -21   3  13     1656.33     1756.44    259.67 o 
 -19   3  13     2382.02     2558.47    249.81 o 
 -17   3  13     2046.70     1888.15    203.76 o 
 -15   3  13     1208.46     1371.34    127.20 o 
 -13   3  13     3345.14     3390.01    148.07 o 
 -11   3  13     3702.84     3674.09    169.68 o 
  -9   3  13     2128.51     2203.15    133.22 o 
  -7   3  13     1956.01     1852.66    112.07 o 
  -5   3  13        1.34      -35.31     56.39 o 
  -3   3  13     2944.83     2650.09    104.83 o 
  -1   3  13     5293.24     5444.02    145.16 o 
   1   3  13     6111.57     5798.16    165.30 o 
   3   3  13     4965.68     5223.86    144.28 o 
   5   3  13     4437.03     4444.01    137.95 o 
   7   3  13     2104.34     1934.65    108.43 o 
   9   3  13     1355.67     1345.33    125.13 o 
  11   3  13       67.13      -81.69     62.34 o 
  13   3  13      412.74      261.38    105.70 o 
  15   3  13      134.22      259.67    137.20 o 
  17   3  13       53.44       84.64    130.73 o 
 -22   4  13     1091.92     1155.55    256.22 o 
 -20   4  13     2242.37     2142.25    194.02 o 
 -18   4  13     5970.56     6055.93    335.14 o 
 -16   4  13     6611.82     6740.91    259.76 o 
 -14   4  13     9982.71     9552.61    311.37 o 
 -12   4  13    10050.89     9400.23    234.46 o 
 -10   4  13     2094.67     2220.62    109.61 o 
  -8   4  13        0.56      -64.58     43.05 o 
  -6   4  13     1252.18     1489.77     91.27 o 
  -4   4  13     6140.75     5685.35    148.82 o 
  -2   4  13     7666.96     7801.92    176.64 o 
   0   4  13     7366.98     6975.21    169.43 o 
   2   4  13     5635.72     6122.36    190.28 o 
   4   4  13     5656.85     5645.40    166.19 o 
   6   4  13     3057.70     3365.61    131.28 o 
   8   4  13     2223.24     2214.40    148.39 o 
  10   4  13     1446.14     1472.16    107.30 o 
  12   4  13       38.59      -96.87     85.54 o 
  14   4  13      145.32      169.60    102.22 o 
  16   4  13      197.09      114.14    138.83 o 
 -21   5  13       79.15      162.48    112.69 o 
 -19   5  13        0.25      -17.32     94.42 o 
 -17   5  13      299.89      357.15     93.15 o 
 -15   5  13     1997.54     1949.50    141.72 o 
 -13   5  13      106.92      198.29     95.97 o 
 -11   5  13        0.20      -14.10     64.06 o 
  -9   5  13       13.10      -17.83     56.06 o 
  -7   5  13        8.35      -59.48     53.99 o 
  -5   5  13        3.86      -12.70     51.66 o 
  -3   5  13        0.18      -76.23     52.11 o 
  -1   5  13      582.68      620.62     74.72 o 
   1   5  13      413.91      332.75     69.14 o 
   3   5  13      128.96       46.07     67.24 o 
   5   5  13        0.17      -33.61     58.00 o 
   7   5  13      112.89      203.59     71.46 o 
   9   5  13        4.26      -89.82     59.88 o 
  11   5  13       19.82        8.99     75.11 o 
  13   5  13       42.66      -30.15     88.55 o 
  15   5  13        0.09       43.81    102.42 o 
 -20   6  13     2131.56     1822.51    196.58 o 
 -18   6  13     3195.27     3305.06    271.83 o 
 -16   6  13     5645.22     5810.66    248.62 o 
 -14   6  13     6148.66     6468.20    248.77 o 
 -12   6  13     3762.85     3443.95    191.32 o 
 -10   6  13     1982.60     1915.84    235.00 o 
  -8   6  13        6.08      -84.37     56.25 o 
  -6   6  13     1577.61     1513.57    181.22 o 
  -4   6  13     1360.01     1387.75    116.21 o 
  -2   6  13     1654.95     1535.06    104.85 o 
   0   6  13     1821.77     1806.23    121.51 o 
   2   6  13     3406.94     3649.51    157.07 o 
   4   6  13     4439.20     4750.39    159.42 o 
   6   6  13     5043.44     5043.27    167.52 o 
   8   6  13     2058.34     1913.90    156.51 o 
  10   6  13      225.40      225.84     91.04 o 
  12   6  13        0.54     -133.01     88.67 o 
  14   6  13       41.90       22.90    104.50 o 
 -19   7  13      513.77      458.04    130.15 o 
 -17   7  13     1235.42     1231.16    144.16 o 
 -15   7  13     1647.03     1928.46    346.93 o 
 -13   7  13      366.95      526.52    122.30 o 
 -11   7  13       48.24       10.47     93.57 o 
  -9   7  13       41.14      -76.74     97.60 o 
  -7   7  13      533.29      190.09     86.89 o 
  -5   7  13      730.33      858.41    144.98 o 
  -3   7  13      675.31      508.04    138.39 o 
  -1   7  13     1702.58     1735.82    116.95 o 
   1   7  13     1425.83     1503.98    113.45 o 
   3   7  13      398.27      389.12     91.73 o 
   5   7  13      133.36      158.75     83.87 o 
   7   7  13      210.49      170.33     88.92 o 
   9   7  13      127.85      127.62     99.77 o 
  11   7  13        4.90       63.72    103.19 o 
 -16   8  13     1728.30     2061.07    412.76 o 
 -14   8  13     1071.62      984.19    223.90 o 
 -12   8  13      183.14      186.05    106.36 o 
 -10   8  13       62.65        1.00     94.53 o 
  -8   8  13        1.98      -89.88     94.31 o 
  -6   8  13        0.52      -79.13     75.12 o 
  -4   8  13      846.52      654.02    108.56 o 
  -2   8  13     2790.06     2688.79    163.87 o 
   0   8  13     2312.63     2287.41    263.28 o 
   2   8  13     1429.10     1401.23    135.97 o 
   4   8  13      845.82      847.27    119.06 o 
   6   8  13      415.08      480.40    103.30 o 
   8   8  13      219.81      255.68    102.26 o 
  10   8  13       40.70      -14.61     96.20 o 
 -13   9  13     1697.77     1910.28    243.10 o 
 -11   9  13     1030.16     1189.72    238.81 o 
  -9   9  13      558.00      516.57    133.05 o 
  -7   9  13      186.96      152.36    113.37 o 
  -5   9  13       55.11      -66.29     83.17 o 
  -3   9  13     1322.54     1179.18    158.35 o 
  -1   9  13     1486.59     1259.93    155.65 o 
   1   9  13     1177.64     1033.01    148.20 o 
   3   9  13     1122.84     1093.27    150.16 o 
   5   9  13      798.48      592.67    133.80 o 
   7   9  13      494.80      455.17    114.61 o 
  -8  10  13        1.70      -92.31    115.92 o 
  -6  10  13       40.90       70.39    115.32 o 
  -4  10  13       32.59      -82.12     93.17 o 
  -2  10  13        7.86      -50.31    104.67 o 
   0  10  13       68.53       68.12    104.68 o 
   2  10  13        4.76       31.24    106.90 o 
 -24   0  14        6.72     -102.73    188.33 o 
 -22   0  14      342.01      296.76    222.57 o 
 -20   0  14      950.56      905.93    168.64 o 
 -18   0  14     3361.62     2983.32    237.68 o 
 -16   0  14    10908.27    11316.92    564.99 o 
 -14   0  14    24782.59    24725.84   1095.74 o 
 -12   0  14     9490.76     9399.26    260.00 o 
 -10   0  14     6442.14     5974.35    567.84 o 
  -8   0  14     1296.74     1452.44    271.08 o 
  -6   0  14     1471.04     1680.34    121.82 o 
  -4   0  14     1232.90     1599.13    126.13 o 
  -2   0  14     1052.16      929.01     99.83 o 
   0   0  14     6724.50     7126.25    187.59 o 
   2   0  14     6558.16     6809.58    350.98 o 
   4   0  14     4410.32     4475.07    225.01 o 
   6   0  14     6001.60     6162.63    265.97 o 
   8   0  14     6323.05     6000.65    269.56 o 
  10   0  14     2187.43     2220.83    195.44 o 
  12   0  14      861.00      770.62    147.84 o 
  14   0  14      385.95      153.14    120.86 o 
  16   0  14      108.49       85.60    176.92 o 
 -23   1  14        6.24     -103.47    120.67 o 
 -21   1  14       66.92      -56.94     88.91 o 
 -19   1  14      266.93      482.34    122.56 o 
 -17   1  14      627.39      723.33    103.90 o 
 -15   1  14     2841.67     3036.77    278.23 o 
 -13   1  14     1414.94     1456.89    136.38 o 
 -11   1  14      360.52      392.75     62.57 o 
  -9   1  14      441.55      453.68     55.67 o 
  -7   1  14        5.73      -38.73     36.00 o 
  -5   1  14      105.52       44.30     37.40 o 
  -3   1  14      225.05      211.04     60.00 o 
  -1   1  14      307.88      366.16     56.80 o 
   1   1  14      182.22      156.89     49.34 o 
   3   1  14      542.35      474.79     63.67 o 
   5   1  14      991.47     1015.38     97.20 o 
   7   1  14     3120.78     2953.11    145.00 o 
   9   1  14      660.35      859.02    100.29 o 
  11   1  14        9.03      -39.15     68.80 o 
  13   1  14       23.54      -29.18     74.32 o 
  15   1  14        0.01     -125.40     87.35 o 
  17   1  14       90.49      271.70    138.83 o 
 -24   2  14       21.38      -50.06    134.21 o 
 -22   2  14      224.74      271.33    118.33 o 
 -20   2  14     1079.38      981.34    154.79 o 
 -18   2  14     2243.07     2412.41    232.01 o 
 -16   2  14     4316.65     4487.22    487.95 o 
 -14   2  14     6139.93     5811.47    183.83 o 
 -12   2  14    11411.72    10664.14    244.49 o 
 -10   2  14     6854.49     6663.07    149.10 o 
  -8   2  14     4211.22     4390.21    130.60 o 
  -6   2  14     1828.03     1892.17     95.65 o 
  -4   2  14      121.67       95.02     46.96 o 
  -2   2  14     1759.37     1981.73    110.57 o 
   0   2  14     2377.97     2313.26    102.53 o 
   2   2  14     4396.16     4605.73    135.65 o 
   4   2  14     5994.30     5893.43    155.64 o 
   6   2  14     4804.39     5542.91    156.48 o 
   8   2  14     3693.10     4134.51    168.59 o 
  10   2  14     3026.95     3259.68    211.70 o 
  12   2  14      465.43      363.86     93.27 o 
  14   2  14        0.20     -120.79     80.53 o 
  16   2  14       13.14       39.76     98.03 o 
 -23   3  14       22.53       26.34    176.92 o 
 -21   3  14      355.16      243.41    138.83 o 
 -19   3  14     1945.69     1357.42    195.44 o 
 -17   3  14     3304.35     2733.01    232.56 o 
 -15   3  14     7991.15     7721.50    318.78 o 
 -13   3  14     7835.66     7775.32    215.76 o 
 -11   3  14     8376.99     8080.87    247.67 o 
  -9   3  14     2515.95     2703.39    119.10 o 
  -7   3  14     2465.63     2343.18    116.18 o 
  -5   3  14      270.12      180.08     55.85 o 
  -3   3  14      515.44      585.21     68.26 o 
  -1   3  14     2543.10     2445.73    137.22 o 
   1   3  14     2262.59     2495.03    141.68 o 
   3   3  14     5112.21     4790.93    144.60 o 
   5   3  14     3039.11     3200.84    248.33 o 
   7   3  14     2005.10     2164.65    118.50 o 
   9   3  14     2072.22     2384.92    125.05 o 
  11   3  14      813.08      789.53    107.20 o 
  13   3  14       18.81       28.99     91.79 o 
  15   3  14        6.45       41.05    142.67 o 
 -22   4  14       20.50       33.97    104.51 o 
 -20   4  14      123.93      183.20    108.63 o 
 -18   4  14      183.53      329.12    113.61 o 
 -16   4  14      807.16     1022.21    114.28 o 
 -14   4  14     1231.91     1564.99    243.37 o 
 -12   4  14     2305.70     2666.29    147.61 o 
 -10   4  14     1222.66     1456.15     99.24 o 
  -8   4  14      466.67      388.82     70.93 o 
  -6   4  14        2.92      -57.13     38.08 o 
  -4   4  14        0.47      -66.44     44.29 o 
  -2   4  14       94.14       76.55     53.96 o 
   0   4  14      910.40      903.95     84.82 o 
   2   4  14      919.43      820.45     83.13 o 
   4   4  14     1079.58     1327.42     98.92 o 
   6   4  14     1642.43     1677.04    109.01 o 
   8   4  14      414.49      551.38     83.88 o 
  10   4  14       17.80      122.13     70.75 o 
  12   4  14      156.25      257.66    108.63 o 
  14   4  14       27.94       29.71    127.07 o 
 -21   5  14      327.31      210.33    119.69 o 
 -19   5  14     1617.14     1619.23    189.30 o 
 -17   5  14     3981.68     4281.48    187.56 o 
 -15   5  14     7734.64     7815.96    296.54 o 
 -13   5  14    10176.79     9877.01    259.02 o 
 -11   5  14     8680.51     8267.39    270.68 o 
  -9   5  14     4278.37     3970.75    161.21 o 
  -7   5  14      570.55      423.47     82.01 o 
  -5   5  14       34.85      -75.90     50.60 o 
  -3   5  14      180.12       96.00     59.93 o 
  -1   5  14      716.44      625.66     96.81 o 
   1   5  14     4056.59     4034.41    142.43 o 
   3   5  14     2433.88     2463.26    124.34 o 
   5   5  14     5463.64     5547.20    169.96 o 
   7   5  14     4383.66     4728.07    161.74 o 
   9   5  14     1681.66     1942.23    209.83 o 
  11   5  14      722.96      602.03    121.82 o 
  13   5  14      194.71      177.41    106.40 o 
 -20   6  14       18.33      186.74    114.69 o 
 -18   6  14       51.33       48.66     83.13 o 
 -16   6  14      140.81      205.90     88.07 o 
 -14   6  14      341.07      448.88    118.01 o 
 -12   6  14      649.89     1038.88    180.30 o 
 -10   6  14      403.18      435.52    108.15 o 
  -8   6  14       17.97        4.75     68.63 o 
  -6   6  14      110.08      -58.51     66.31 o 
  -4   6  14        9.57      -32.99     66.72 o 
  -2   6  14      474.01      531.65     92.37 o 
   0   6  14        5.21      -92.22     61.48 o 
   2   6  14       98.61       21.96     87.82 o 
   4   6  14       62.02      248.49     76.54 o 
   6   6  14      220.96      330.71     85.52 o 
   8   6  14        1.13      134.88     89.85 o 
  10   6  14        2.10      115.16     84.86 o 
  12   6  14       67.27      135.01    101.34 o 
 -17   7  14     2410.19     2373.97    197.41 o 
 -15   7  14     3278.66     3170.20    249.53 o 
 -13   7  14     4078.14     3887.20    250.10 o 
 -11   7  14     2238.12     1923.96    213.71 o 
  -9   7  14     1254.96     1075.07    143.39 o 
  -7   7  14     1177.68     1256.38    125.60 o 
  -5   7  14      746.54      765.86    107.58 o 
  -3   7  14       39.43      -40.26     72.55 o 
  -1   7  14      927.69      879.45    126.18 o 
   1   7  14     1433.12     1731.46    121.95 o 
   3   7  14     2192.15     2161.14    166.91 o 
   5   7  14     1371.40     1454.19    155.80 o 
   7   7  14     1209.23     1160.44    148.86 o 
   9   7  14     1236.61     1662.71    173.00 o 
  11   7  14      321.04      667.78    142.93 o 
 -16   8  14     1395.92      993.46    157.80 o 
 -14   8  14     1289.90     1469.95    171.98 o 
 -12   8  14     1489.91     1617.27    175.53 o 
 -10   8  14      995.21     1034.38    151.58 o 
  -8   8  14      587.05      630.32    134.21 o 
  -6   8  14      295.31      198.00     91.22 o 
  -4   8  14       21.33        6.58     81.21 o 
  -2   8  14      166.85       66.48     86.86 o 
   0   8  14      260.10      183.31     89.25 o 
   2   8  14      430.86      440.35    118.53 o 
   4   8  14      848.16      582.28    108.85 o 
   6   8  14      627.89      594.88    115.01 o 
   8   8  14      618.57      748.07    121.86 o 
 -11   9  14      477.24      669.92    151.35 o 
  -9   9  14      386.21      583.00    139.13 o 
  -7   9  14      212.66      182.64    122.16 o 
  -5   9  14       17.19       34.15     88.17 o 
  -3   9  14       32.83      -58.36     86.78 o 
  -1   9  14      412.82      335.12    114.98 o 
   1   9  14      364.80      301.84    113.61 o 
   3   9  14      216.81      270.37    115.52 o 
   5   9  14      153.52      245.46    117.00 o 
  -4  10  14       64.73       24.94    104.68 o 
  -2  10  14       83.29      190.18    118.53 o 
 -23   1  15      104.59       26.25    141.07 o 
 -21   1  15       76.59       -0.47     97.89 o 
 -19   1  15      366.60      337.23    111.73 o 
 -17   1  15     2070.65     2168.69    149.87 o 
 -15   1  15     5251.06     5535.50    232.65 o 
 -13   1  15    11084.98    10575.66    254.36 o 
 -11   1  15    12397.35    12440.87    237.00 o 
  -9   1  15     7416.32     6935.37    188.83 o 
  -7   1  15     5769.21     5861.54    176.14 o 
  -5   1  15     5466.30     5501.06    129.24 o 
  -3   1  15     2504.91     2500.94    115.37 o 
  -1   1  15      184.62       41.95     45.50 o 
   1   1  15      153.09       93.85     64.74 o 
   3   1  15      405.31      453.85     81.21 o 
   5   1  15     1526.96     1397.22    113.29 o 
   7   1  15     3419.30     3776.27    168.11 o 
   9   1  15     4331.40     4630.75    181.56 o 
  11   1  15     2221.07     2068.01    214.99 o 
  13   1  15      798.47      639.85    103.16 o 
  15   1  15      115.11      117.76    102.04 o 
 -22   2  15      137.89      121.63    111.73 o 
 -20   2  15        0.90       -4.13    154.09 o 
 -18   2  15      120.78      116.29    122.63 o 
 -16   2  15     2112.17     1772.77    197.74 o 
 -14   2  15     1758.83     1460.31    164.94 o 
 -12   2  15     7446.19     7322.02    187.82 o 
 -10   2  15     3859.67     4472.90    172.79 o 
  -8   2  15     5047.89     4861.06    128.59 o 
  -6   2  15     3123.06     3172.51    119.49 o 
  -4   2  15     3417.46     3431.22    122.67 o 
  -2   2  15      203.36      187.57     60.83 o 
   0   2  15      123.71      148.52     56.61 o 
   2   2  15     1144.27      813.02     79.59 o 
   4   2  15     1802.75     1692.92    104.36 o 
   6   2  15     2232.39     2026.34    165.57 o 
   8   2  15     1808.53     1961.59    134.68 o 
  10   2  15      534.42      748.84    103.46 o 
  12   2  15      258.14      247.94     91.10 o 
  14   2  15       38.68      -14.67     88.88 o 
  16   2  15       10.53       54.28    100.91 o 
 -23   3  15      244.64      202.49    155.32 o 
 -21   3  15       18.27      -28.63    116.55 o 
 -19   3  15       78.43     -115.19     76.79 o 
 -17   3  15      380.86      299.18    151.23 o 
 -15   3  15     2043.87     2139.78    143.86 o 
 -13   3  15     5654.94     5690.00    192.00 o 
 -11   3  15     7016.94     7225.20    199.08 o 
  -9   3  15     9142.81     9570.84    202.76 o 
  -7   3  15     3997.93     4002.49    133.80 o 
  -5   3  15     1428.45     1533.23     96.37 o 
  -3   3  15      723.31      663.56     74.41 o 
  -1   3  15      324.51      364.81     72.67 o 
   1   3  15       15.45      -68.55     45.70 o 
   3   3  15     1723.51     1763.18    107.67 o 
   5   3  15     1892.19     1771.51    110.71 o 
   7   3  15     1451.23     1554.09    127.09 o 
   9   3  15      619.23      885.51    110.18 o 
  11   3  15      607.16     1032.95    117.01 o 
  13   3  15      274.83      216.68    105.12 o 
  15   3  15      173.88      137.66    132.99 o 
 -22   4  15      655.23      888.32    155.52 o 
 -20   4  15        7.50       32.51     95.10 o 
 -18   4  15      842.06      723.38    135.83 o 
 -16   4  15     3455.13     3506.20    174.11 o 
 -14   4  15     8327.52     8286.05    237.14 o 
 -12   4  15     8186.69     8121.44    268.83 o 
 -10   4  15     7553.57     7569.14    246.81 o 
  -8   4  15     4346.40     4098.46    147.72 o 
  -6   4  15     2979.50     3048.48    130.21 o 
  -4   4  15     1561.48     1324.59     96.72 o 
  -2   4  15      602.81      549.81     75.03 o 
   0   4  15       31.15       -2.96     70.84 o 
   2   4  15     1209.93     1068.84     95.25 o 
   4   4  15     2572.99     2542.35    128.77 o 
   6   4  15     1883.18     2033.04    166.21 o 
   8   4  15     1986.88     1904.99    119.84 o 
  10   4  15     1517.10     1460.36    153.46 o 
  12   4  15      770.91      693.03    171.47 o 
  14   4  15      220.05      458.46    163.10 o 
 -21   5  15       16.05       32.72    101.80 o 
 -19   5  15      129.91      155.40    106.30 o 
 -17   5  15      161.63       85.85     83.31 o 
 -15   5  15      101.60      159.79     85.67 o 
 -13   5  15      115.22      279.21    100.04 o 
 -11   5  15      180.76      210.16     94.18 o 
  -9   5  15       94.04       91.53     72.85 o 
  -7   5  15      227.98      309.98     94.24 o 
  -5   5  15      124.92       93.57     66.95 o 
  -3   5  15       38.10      -18.38     56.80 o 
  -1   5  15      119.35       15.34     59.51 o 
   1   5  15      130.30       69.50     79.90 o 
   3   5  15        0.32      -82.35     62.81 o 
   5   5  15        3.23       17.87     66.06 o 
   7   5  15       31.93       48.30     68.11 o 
   9   5  15        9.48      -57.06     65.30 o 
  11   5  15        0.28       52.15     84.94 o 
  13   5  15        0.02      -77.04    129.13 o 
 -18   6  15      221.44      304.84    114.10 o 
 -16   6  15     1112.07     1045.34    207.38 o 
 -14   6  15     4647.53     4473.61    274.56 o 
 -12   6  15     6295.43     6394.24    259.57 o 
 -10   6  15     5529.34     4542.75    370.95 o 
  -8   6  15     3682.43     4182.55    304.16 o 
  -6   6  15     2777.50     2506.72    247.94 o 
  -4   6  15     2710.48     2673.90    308.67 o 
  -2   6  15     1249.08     1165.92    115.34 o 
   0   6  15        3.16      -36.28     71.25 o 
   2   6  15      781.26      817.69    108.24 o 
   4   6  15     1743.88     1832.38    184.38 o 
   6   6  15     2590.23     2541.57    189.10 o 
   8   6  15     1730.22     1540.40    138.62 o 
  10   6  15      980.24      688.38    143.33 o 
  12   6  15      513.87      745.25    139.19 o 
 -17   7  15       82.44       48.65    101.80 o 
 -15   7  15       39.02      210.07    114.69 o 
 -13   7  15      296.41      324.57    122.46 o 
 -11   7  15      363.46      268.93    110.80 o 
  -9   7  15      534.18      542.16    121.50 o 
  -7   7  15      154.15      211.62     90.69 o 
  -5   7  15        3.28      160.40     83.35 o 
  -3   7  15       19.89       73.36     86.03 o 
  -1   7  15       26.90      -19.63     75.86 o 
   1   7  15       13.65      -98.87     65.92 o 
   3   7  15       98.08      -38.85     88.58 o 
   5   7  15      334.24      125.03    101.51 o 
   7   7  15      524.42      539.44    155.32 o 
   9   7  15      151.76       32.10    102.22 o 
 -14   8  15      393.10      427.61    184.19 o 
 -12   8  15      598.86      699.38    142.86 o 
 -10   8  15     1012.36      957.95    153.85 o 
  -8   8  15     1262.69      896.79    148.49 o 
  -6   8  15     1238.07     1175.86    146.62 o 
  -4   8  15      503.07      437.51    106.40 o 
  -2   8  15        0.18      -42.49     79.93 o 
   0   8  15      103.69       70.73     86.40 o 
   2   8  15      138.57       69.00     99.77 o 
   4   8  15      196.65       84.93     89.69 o 
   6   8  15      299.15      259.71    114.50 o 
 -11   9  15     1657.43     1422.95    242.55 o 
  -9   9  15     1307.21     1325.44    174.98 o 
  -7   9  15      956.09     1207.53    182.39 o 
  -5   9  15      662.23      568.17    116.81 o 
  -3   9  15      164.50      117.84     93.69 o 
  -1   9  15       23.06       75.39    102.04 o 
   1   9  15      121.71       14.56    100.76 o 
   3   9  15      169.99      106.53    108.73 o 
 -22   0  16     8321.39     6368.98    502.21 o 
 -20   0  16     3528.86     2699.40    365.25 o 
 -18   0  16      271.00      197.75    120.86 o 
 -16   0  16      172.49      136.28     99.92 o 
 -14   0  16      629.36      675.76    141.07 o 
 -12   0  16    10524.81    10588.47    358.54 o 
 -10   0  16    10136.77     9931.98    518.79 o 
  -8   0  16    12886.15    12247.49    415.73 o 
  -6   0  16    14257.75    14732.58    370.23 o 
  -4   0  16     8146.41     7691.27    294.18 o 
  -2   0  16     5760.01     5643.28    257.89 o 
   0   0  16     3745.19     3919.37    570.70 o 
   2   0  16      602.49      322.44    108.96 o 
   4   0  16       56.26     -130.04     86.69 o 
   6   0  16     1520.38     1463.97    177.42 o 
   8   0  16     2922.75     2549.10    390.93 o 
  10   0  16     2198.12     2249.75    207.80 o 
  12   0  16      865.77      984.16    171.19 o 
  14   0  16      716.36      838.89    165.45 o 
 -23   1  16      527.72      433.39    170.62 o 
 -21   1  16     1079.41      930.98    150.42 o 
 -19   1  16       49.28      -63.57     87.35 o 
 -17   1  16       10.87       88.18     90.10 o 
 -15   1  16      732.51     1046.84    129.79 o 
 -13   1  16     1229.09     1456.69    154.04 o 
 -11   1  16     1347.91     1157.43     99.54 o 
  -9   1  16       77.94       86.10     58.89 o 
  -7   1  16       39.75      -70.85     47.23 o 
  -5   1  16      910.94      934.78     83.55 o 
  -3   1  16      384.75      368.25     74.28 o 
  -1   1  16      573.35      587.41     71.01 o 
   1   1  16      242.62      201.35     73.19 o 
   3   1  16      466.36      395.70     84.58 o 
   5   1  16      182.23       13.68     74.11 o 
   7   1  16      434.07      436.71     96.20 o 
   9   1  16      223.41      129.54     81.57 o 
  11   1  16      144.48      210.08     87.71 o 
  13   1  16       42.37      -28.94     76.27 o 
  15   1  16        0.42      122.69     99.70 o 
 -22   2  16      639.47      630.20    222.57 o 
 -20   2  16      626.28      754.37    173.38 o 
 -18   2  16      175.07      -39.95    103.99 o 
 -16   2  16      186.87      142.19     89.83 o 
 -14   2  16     4863.64     4919.91    190.28 o 
 -12   2  16     3110.12     3262.95    168.21 o 
 -10   2  16     6954.52     6843.15    182.57 o 
  -8   2  16     3028.16     3421.85    128.27 o 
  -6   2  16     2723.99     2728.12    118.89 o 
  -4   2  16     5510.53     6213.63    195.89 o 
  -2   2  16     6689.47     6529.59    184.52 o 
   0   2  16     1147.45     1077.38     90.54 o 
   2   2  16        1.65      -77.73     51.82 o 
   4   2  16     1675.50     1650.06    124.84 o 
   6   2  16     1715.78     1534.62    125.24 o 
   8   2  16     1424.68     1430.35    129.72 o 
  10   2  16     1251.73     1326.23    126.28 o 
  12   2  16      786.88      908.90    174.63 o 
  14   2  16      328.64      163.62    104.09 o 
 -21   3  16      626.03      425.95    123.90 o 
 -19   3  16       50.89      -37.11     89.31 o 
 -17   3  16        9.34     -112.37    103.16 o 
 -15   3  16     1027.10     1024.81    111.70 o 
 -13   3  16      909.88     1025.94    263.34 o 
 -11   3  16     2141.58     2363.50    137.79 o 
  -9   3  16     5058.88     5268.34    157.34 o 
  -7   3  16     4644.75     4692.83    149.34 o 
  -5   3  16     3593.35     3890.77    138.40 o 
  -3   3  16     3690.58     3784.12    138.32 o 
  -1   3  16      944.01      882.24     97.06 o 
   1   3  16      115.57       -7.98     58.74 o 
   3   3  16       21.48      -86.26     57.51 o 
   5   3  16       23.61      -53.20     59.75 o 
   7   3  16      145.26       56.24     77.40 o 
   9   3  16      647.49      762.21    107.21 o 
  11   3  16      823.44      990.36    116.91 o 
  13   3  16      373.92      416.73    114.68 o 
 -20   4  16      250.57      268.61    118.33 o 
 -18   4  16       72.90       73.12    101.01 o 
 -16   4  16        7.74      -40.22     72.86 o 
 -14   4  16       24.62      -24.25     83.99 o 
 -12   4  16     1207.33     1349.91    142.32 o 
 -10   4  16      441.60      549.89    106.21 o 
  -8   4  16      638.64      546.33     77.84 o 
  -6   4  16      835.59      712.55     82.54 o 
  -4   4  16     1277.01     1375.07    100.93 o 
  -2   4  16      374.55      396.66     76.37 o 
   0   4  16      524.93      474.39     88.12 o 
   2   4  16        0.02      -84.46     56.31 o 
   4   4  16       38.79       -8.21     66.06 o 
   6   4  16       23.44      -67.20     64.62 o 
   8   4  16       40.61      -46.95     73.93 o 
  10   4  16       65.16      156.00     90.34 o 
  12   4  16      112.59      228.12    141.07 o 
 -19   5  16       50.33       79.88    101.77 o 
 -17   5  16       78.74      -43.57     87.71 o 
 -15   5  16      615.60      615.48    123.42 o 
 -13   5  16     2893.53     2317.80    178.28 o 
 -11   5  16     5433.35     5045.89    226.08 o 
  -9   5  16     5534.58     5714.33    199.46 o 
  -7   5  16     4293.67     4480.99    307.80 o 
  -5   5  16     3194.61     3133.18    230.00 o 
  -3   5  16     1303.95     1591.20    114.09 o 
  -1   5  16     1359.88     1195.24    106.06 o 
   1   5  16      532.15      509.13     96.98 o 
   3   5  16       81.41       26.11     68.35 o 
   5   5  16      882.15      806.87     98.25 o 
   7   5  16      843.38      816.42     98.44 o 
   9   5  16      753.15      629.56     95.46 o 
  11   5  16      549.98      549.95    171.47 o 
 -18   6  16       99.02      -23.01    124.90 o 
 -16   6  16       75.92      -37.94     91.48 o 
 -14   6  16        6.52       28.18     94.82 o 
 -12   6  16       49.48       74.24     98.74 o 
 -10   6  16       50.99       54.00     93.09 o 
  -8   6  16      141.52      218.35     83.53 o 
  -6   6  16      583.93      443.17    111.77 o 
  -4   6  16     1070.19     1117.52    229.77 o 
  -2   6  16      811.93      757.28    103.36 o 
   0   6  16      879.01      788.74     99.08 o 
   2   6  16       40.49      -61.74     73.12 o 
   4   6  16      123.29      104.68     76.39 o 
   6   6  16      130.25      151.34     78.67 o 
   8   6  16       51.86       -4.45     92.26 o 
  10   6  16       38.68      116.04    125.48 o 
 -17   7  16      169.63      140.75    116.36 o 
 -15   7  16       16.82     -145.34     96.89 o 
 -13   7  16       86.99       86.03    104.89 o 
 -11   7  16     1466.94     1407.23    178.12 o 
  -9   7  16     3271.22     3019.34    435.74 o 
  -7   7  16     4755.09     4829.04    197.33 o 
  -5   7  16     4712.52     5268.67    303.73 o 
  -3   7  16     3684.34     3357.23    178.79 o 
  -1   7  16     1038.31      996.46    125.23 o 
   1   7  16       55.73     -123.36     82.24 o 
   3   7  16        0.56      -77.32     76.51 o 
   5   7  16       99.33       30.28    103.19 o 
   7   7  16      480.75      394.34    123.82 o 
 -14   8  16      759.49      575.16    148.28 o 
 -12   8  16     1176.49      908.28    153.65 o 
 -10   8  16     1126.54      996.34    156.43 o 
  -8   8  16      587.33      638.65    140.40 o 
  -6   8  16      462.23      557.75    114.59 o 
  -4   8  16      599.91      673.00    117.23 o 
  -2   8  16      504.16      502.82    111.76 o 
   0   8  16      103.22     -118.28     78.86 o 
   2   8  16        0.07     -134.19     89.46 o 
   4   8  16       44.56      -39.48     86.59 o 
  -7   9  16      396.23      439.74    133.53 o 
  -5   9  16      392.86      459.44    114.04 o 
  -3   9  16      329.02      223.70    102.39 o 
  -1   9  16      120.59       95.93    110.90 o 
 -21   1  17     2485.90     2344.97    359.54 o 
 -19   1  17     1644.11     1285.89    193.57 o 
 -17   1  17      976.52      754.74    325.30 o 
 -15   1  17      236.12      150.85     88.16 o 
 -13   1  17       43.48       15.25     58.57 o 
 -11   1  17     4476.95     4447.23    208.73 o 
  -9   1  17     5721.74     5870.34    212.52 o 
  -7   1  17     7093.34     7116.99    179.20 o 
  -5   1  17     8268.27     8571.46    229.82 o 
  -3   1  17     7695.00     7944.36    206.01 o 
  -1   1  17     5409.40     5257.54    183.90 o 
   1   1  17     1830.45     1678.07    125.79 o 
   3   1  17       28.30     -101.32     67.55 o 
   5   1  17        6.16     -111.75     74.50 o 
   7   1  17      110.65      -32.09     86.49 o 
   9   1  17      291.56      134.45     83.01 o 
  11   1  17      570.77      642.66    108.93 o 
  13   1  17      489.38      538.33    106.59 o 
 -22   2  17      561.62      607.37    175.51 o 
 -20   2  17      480.63      150.86    162.65 o 
 -18   2  17      416.83      322.32    138.83 o 
 -16   2  17      255.64      111.77     86.59 o 
 -14   2  17      756.96      835.79    103.00 o 
 -12   2  17       17.21      -84.82     56.54 o 
 -10   2  17      725.19      586.93     88.56 o 
  -8   2  17      339.50      314.65     69.82 o 
  -6   2  17     1829.84     1699.82    107.72 o 
  -4   2  17     1884.14     2146.99    118.09 o 
  -2   2  17     1743.18     1673.72    169.69 o 
   0   2  17     3039.93     3050.82    175.45 o 
   2   2  17     1391.57     1595.89    124.69 o 
   4   2  17      412.08      474.59     95.90 o 
   6   2  17        0.32     -105.89     70.59 o 
   8   2  17      334.52      139.27     86.26 o 
  10   2  17      315.46      271.13     93.60 o 
  12   2  17      131.64      132.49     92.72 o 
  14   2  17       17.92      -99.77     93.43 o 
 -21   3  17     1370.50     1194.81    165.22 o 
 -19   3  17      519.63      308.43    116.00 o 
 -17   3  17      304.44      145.54    119.05 o 
 -15   3  17       37.03      -80.29     65.51 o 
 -13   3  17        6.86      -30.98     95.88 o 
 -11   3  17      239.29       98.02     70.05 o 
  -9   3  17      572.01      514.21     76.60 o 
  -7   3  17     2121.20     2377.87    121.55 o 
  -5   3  17     2195.15     2485.10    142.42 o 
  -3   3  17     4325.62     4746.10    156.14 o 
  -1   3  17     3024.19     3448.43    153.60 o 
   1   3  17     1403.36     1214.62    102.47 o 
   3   3  17      525.68      457.01     82.34 o 
   5   3  17       22.48     -104.44     69.62 o 
   7   3  17      190.37      -25.53     76.35 o 
   9   3  17      147.44      -25.12     78.66 o 
  11   3  17       89.46       14.22     81.06 o 
  13   3  17      157.95      158.23    106.52 o 
 -20   4  17     2828.50     3182.02    292.48 o 
 -18   4  17     1362.66     1089.31    329.39 o 
 -16   4  17      204.37      170.59    100.68 o 
 -14   4  17      577.25      495.35    128.06 o 
 -12   4  17      760.32      847.01    124.57 o 
 -10   4  17     1244.06     1048.20    204.02 o 
  -8   4  17     3439.25     3098.55    133.53 o 
  -6   4  17     2802.31     3070.32    149.53 o 
  -4   4  17     3879.34     3610.45    144.20 o 
  -2   4  17     5372.51     6018.76    308.90 o 
   0   4  17     2319.15     2649.82    151.04 o 
   2   4  17     1108.83     1259.28    106.82 o 
   4   4  17      187.74      -13.90     66.73 o 
   6   4  17        0.01     -103.21     68.81 o 
   8   4  17       79.22       -8.09     79.27 o 
  10   4  17      215.31      318.18     97.06 o 
  12   4  17      376.87      479.32    167.43 o 
 -19   5  17      124.68      188.56    143.96 o 
 -17   5  17       31.03       52.23     93.73 o 
 -15   5  17      162.92       55.63     96.76 o 
 -13   5  17       19.70      -44.80     81.85 o 
 -11   5  17      178.40      175.74     98.81 o 
  -9   5  17      157.97      197.47     81.08 o 
  -7   5  17      197.56       93.74     89.90 o 
  -5   5  17      515.98      496.45     83.66 o 
  -3   5  17        2.91       97.29     70.95 o 
  -1   5  17       14.92       -8.33     68.22 o 
   1   5  17        1.57      133.77     81.94 o 
   3   5  17       26.03      -20.29     69.28 o 
   5   5  17       56.63      -30.56     70.44 o 
   7   5  17       52.20      -65.62     67.37 o 
   9   5  17        0.77     -138.12     99.27 o 
  11   5  17       13.09      -28.53    137.20 o 
 -18   6  17     1049.49     1048.40    291.06 o 
 -16   6  17      684.95      512.28    129.11 o 
 -14   6  17      158.96       52.97    105.30 o 
 -12   6  17      754.63      694.73    167.79 o 
 -10   6  17     1516.61     1400.55    206.36 o 
  -8   6  17     1269.51     1026.38    118.33 o 
  -6   6  17     1391.61     1600.33    137.59 o 
  -4   6  17     2376.95     2356.01    181.12 o 
  -2   6  17     2696.74     2612.40    216.24 o 
   0   6  17     2730.64     3266.22    175.89 o 
   2   6  17     1006.64     1186.30    140.32 o 
   4   6  17       32.66       25.01     82.97 o 
   6   6  17       36.40      -87.94     84.13 o 
   8   6  17       55.99       94.05     85.40 o 
 -15   7  17       35.90     -104.82     94.17 o 
 -13   7  17       80.89      -76.92    147.26 o 
 -11   7  17      254.09      201.79    121.93 o 
  -9   7  17      444.34      614.79    133.11 o 
  -7   7  17     1179.77     1096.05    127.55 o 
  -5   7  17     1452.08     1770.13    150.33 o 
  -3   7  17      501.11      541.10    107.27 o 
  -1   7  17       87.62      120.29     89.31 o 
   1   7  17       90.73      -93.71    110.87 o 
   3   7  17       20.68       -1.74     79.13 o 
   5   7  17       36.64      -89.38     99.63 o 
   7   7  17       49.63       57.21    102.28 o 
 -12   8  17      181.02       15.69    160.41 o 
 -10   8  17      720.65      520.39    138.54 o 
  -8   8  17     1148.99      903.00    216.26 o 
  -6   8  17     1072.75     1163.65    221.58 o 
  -4   8  17      750.92      988.41    187.31 o 
  -2   8  17      747.07      809.76    123.71 o 
   0   8  17      269.58      292.13    105.46 o 
   2   8  17       61.88      147.31    108.33 o 
 -22   0  18     2429.78     2670.86    410.90 o 
 -20   0  18     3154.64     1757.75    308.18 o 
 -18   0  18     2574.92     2484.64    305.32 o 
 -16   0  18     2391.67     1626.49    268.23 o 
 -14   0  18     3109.25     2727.93    319.59 o 
 -12   0  18      357.81      243.14     88.84 o 
 -10   0  18      575.61      846.89    117.56 o 
  -8   0  18     1404.57     1388.77    155.57 o 
  -6   0  18     3624.75     4126.14    342.42 o 
  -4   0  18     4744.09     4575.41    456.56 o 
  -2   0  18     3153.85     3721.64    325.30 o 
   0   0  18     4874.24     5643.83    525.04 o 
   2   0  18     2485.83     2522.37    217.47 o 
   4   0  18      903.73      970.98    167.43 o 
   6   0  18      353.50      238.38    130.73 o 
   8   0  18      200.25      -68.38    119.85 o 
  10   0  18       44.67       63.08    112.78 o 
  12   0  18      157.98      196.72    196.89 o 
 -21   1  18      167.27      125.17    120.26 o 
 -19   1  18      116.66      176.73    127.07 o 
 -17   1  18      321.78      327.61    118.92 o 
 -15   1  18      721.01      629.67    131.80 o 
 -13   1  18      566.49      724.84     98.96 o 
 -11   1  18      354.12      441.10     73.22 o 
  -9   1  18      313.83      206.07     71.44 o 
  -7   1  18      104.04        4.11     58.89 o 
  -5   1  18      280.11      179.94     73.39 o 
  -3   1  18       91.95       67.84     78.14 o 
  -1   1  18      708.75      902.14    109.35 o 
   1   1  18     1595.02     1645.11    155.29 o 
   3   1  18      396.55      356.50     96.10 o 
   5   1  18        2.15      -49.01     74.79 o 
   7   1  18        5.81     -101.05     72.56 o 
   9   1  18        0.83      -92.99     74.72 o 
  11   1  18       40.19       73.31     86.63 o 
  13   1  18        9.43      -27.56     83.56 o 
 -20   2  18     1942.12     1664.48    294.13 o 
 -18   2  18     1986.20     1960.43    176.95 o 
 -16   2  18     1081.55     1068.38    139.38 o 
 -14   2  18      571.21      777.33    100.56 o 
 -12   2  18      248.76      121.35     87.16 o 
 -10   2  18       51.58      -79.36     52.91 o 
  -8   2  18     1014.28     1037.55    103.98 o 
  -6   2  18     1231.88     1271.48    100.78 o 
  -4   2  18     2895.60     3241.34    152.64 o 
  -2   2  18     5652.83     5797.28    183.66 o 
   0   2  18     4093.83     4720.87    190.69 o 
   2   2  18     2187.91     2864.45    162.57 o 
   4   2  18     1243.60     1219.63    121.15 o 
   6   2  18      202.78      -37.19    107.91 o 
   8   2  18        2.85     -102.56     68.37 o 
  10   2  18        0.45      -90.75     73.52 o 
  12   2  18       33.61     -104.20     84.42 o 
 -21   3  18     2139.61     2343.51    410.75 o 
 -19   3  18     1866.90     1676.86    178.02 o 
 -17   3  18     1238.63     1299.09    164.96 o 
 -15   3  18      657.80      831.48    122.55 o 
 -13   3  18      308.95      325.39    125.92 o 
 -11   3  18      162.96       68.30     70.51 o 
  -9   3  18      169.40       93.30     60.49 o 
  -7   3  18     1000.49      855.68    102.76 o 
  -5   3  18     1407.78     1454.77    167.27 o 
  -3   3  18     3391.61     3462.12    156.17 o 
  -1   3  18     4032.47     4178.98    155.36 o 
   1   3  18     1469.17     1656.50    136.84 o 
   3   3  18      760.82      663.22    137.56 o 
   5   3  18      256.77      100.63     85.80 o 
   7   3  18        1.21      -42.13     76.32 o 
   9   3  18        1.08     -114.97     76.65 o 
  11   3  18        1.34      137.09     95.15 o 
 -20   4  18      409.83      771.66    220.89 o 
 -18   4  18      327.39      544.49    163.10 o 
 -16   4  18      473.49      499.93    119.62 o 
 -14   4  18      128.81       97.15     87.64 o 
 -12   4  18       50.70       64.04    111.29 o 
 -10   4  18       51.61      -48.39     78.64 o 
  -8   4  18       19.59      -19.90     57.79 o 
  -6   4  18      675.76      602.43     88.34 o 
  -4   4  18      746.34     1007.54    101.87 o 
  -2   4  18      486.31      781.20    107.36 o 
   0   4  18      407.23      608.37     90.09 o 
   2   4  18      495.95      873.23    100.33 o 
   4   4  18       17.97       25.02     81.84 o 
   6   4  18       81.21       19.60     81.66 o 
   8   4  18       65.89       -7.33     83.59 o 
  10   4  18        5.87      -76.78     82.08 o 
 -17   5  18     1492.82     1419.66    209.54 o 
 -15   5  18     1198.03     1179.60    153.45 o 
 -13   5  18      297.01      196.23    100.96 o 
 -11   5  18       22.57       -7.42    132.23 o 
  -9   5  18      265.02      154.87     96.10 o 
  -7   5  18     1208.56     1363.63    263.57 o 
  -5   5  18     2953.57     2578.18    231.84 o 
  -3   5  18     2665.37     3007.82    192.87 o 
  -1   5  18     2356.75     2477.58    176.06 o 
   1   5  18     2812.16     2978.16    152.16 o 
   3   5  18     1178.89     1389.01    130.34 o 
   5   5  18      234.36      136.87     77.60 o 
   7   5  18       96.19       37.48     85.94 o 
   9   5  18        0.18     -100.05     85.15 o 
 -16   6  18       11.48      -42.73    100.84 o 
 -14   6  18        4.89      -51.24     95.57 o 
 -12   6  18       10.54       48.91     98.53 o 
 -10   6  18      170.71      110.43    102.17 o 
  -8   6  18       74.57       85.66     79.87 o 
  -6   6  18       89.39       36.52    148.77 o 
  -4   6  18      229.95      338.42    113.45 o 
  -2   6  18       51.45      188.64     92.27 o 
   0   6  18       17.69      203.67     90.71 o 
   2   6  18       42.22       51.41     78.27 o 
   4   6  18        7.47       -8.26     73.86 o 
   6   6  18        1.82       -5.79     76.47 o 
 -13   7  18      262.99       55.52    173.16 o 
 -11   7  18        5.57      -84.68    100.68 o 
  -9   7  18      166.70      115.14    141.00 o 
  -7   7  18      413.50      398.11    109.12 o 
  -5   7  18      645.77      465.25    113.71 o 
  -3   7  18     1413.25     1416.37    146.03 o 
  -1   7  18     1342.82     1517.54    235.28 o 
   1   7  18      757.51      636.53    132.32 o 
   3   7  18      458.21      485.03    109.97 o 
   5   7  18      272.11      365.57    118.76 o 
  -8   8  18      182.90       69.34    112.73 o 
  -6   8  18      209.25      143.54     99.13 o 
  -4   8  18      383.78      284.40    106.96 o 
  -2   8  18      628.96      615.59    122.05 o 
   0   8  18      474.34      378.34    129.41 o 
 -21   1  19     1856.29     1901.18    242.13 o 
 -19   1  19     2437.19     2459.70    365.25 o 
 -17   1  19     2392.94     2743.56    253.37 o 
 -15   1  19     2914.71     3149.59    446.74 o 
 -13   1  19     2365.02     2087.25    207.97 o 
 -11   1  19     1716.01     1756.82    128.88 o 
  -9   1  19      122.37      -23.57     80.73 o 
  -7   1  19       15.99      -78.00     52.00 o 
  -5   1  19      300.86      140.38     94.17 o 
  -3   1  19      556.29      536.83    100.64 o 
  -1   1  19     1646.83     1854.21    143.25 o 
   1   1  19     2465.41     2783.90    163.98 o 
   3   1  19     2054.06     2194.25    150.70 o 
   5   1  19     1175.08     1176.75    125.97 o 
   7   1  19      496.80      440.74    100.16 o 
   9   1  19      210.19      129.15     87.61 o 
  11   1  19       42.42       -0.07     84.97 o 
 -20   2  19      785.36      990.47    151.03 o 
 -18   2  19     1134.86      867.51    230.01 o 
 -16   2  19     1750.11     1704.43    184.75 o 
 -14   2  19     2005.89     1926.69    167.33 o 
 -12   2  19     1426.63     1172.00    135.69 o 
 -10   2  19      358.95      170.49     67.77 o 
  -8   2  19        0.59      -78.41     56.89 o 
  -6   2  19       62.85      -85.60     57.06 o 
  -4   2  19      429.86      376.53     97.20 o 
  -2   2  19     1473.43     1357.51    129.72 o 
   0   2  19     2191.25     2480.68    155.82 o 
   2   2  19     1192.07     1241.71    125.16 o 
   4   2  19      180.41      217.18     90.15 o 
   6   2  19       71.62       73.18     83.50 o 
   8   2  19       55.07       31.83     81.27 o 
  10   2  19       41.27        5.69    116.97 o 
 -19   3  19     1271.00     1155.38    163.63 o 
 -17   3  19     1835.11     2033.21    368.10 o 
 -15   3  19     1512.84     1496.99    156.09 o 
 -13   3  19     2046.68     1868.22    212.85 o 
 -11   3  19      905.60      962.74    113.23 o 
  -9   3  19      616.99      601.12     87.35 o 
  -7   3  19        5.48       -1.81     63.19 o 
  -5   3  19      307.71      214.85     79.53 o 
  -3   3  19     1208.06     1300.16    149.39 o 
  -1   3  19     1167.12     1348.56    133.94 o 
   1   3  19      831.15      764.26    110.79 o 
   3   3  19      650.14      841.40    117.61 o 
   5   3  19      408.36      549.68    106.70 o 
   7   3  19      206.10      321.16    102.83 o 
   9   3  19       60.39       59.98     90.26 o 
 -18   4  19     1994.70     1901.06    238.09 o 
 -16   4  19     1575.80     1685.31    173.92 o 
 -14   4  19     1232.56     1037.75    143.04 o 
 -12   4  19     1725.67     1922.94    225.43 o 
 -10   4  19      912.81      555.19    122.29 o 
  -8   4  19      177.54      129.75     72.93 o 
  -6   4  19      447.08      372.31     96.58 o 
  -4   4  19     1344.66     1077.24    106.31 o 
  -2   4  19     1985.63     2051.79    264.42 o 
   0   4  19     1487.05     1776.55    125.55 o 
   2   4  19     1239.12     1371.65    135.30 o 
   4   4  19     1070.72     1259.10    136.52 o 
   6   4  19      412.06      419.42    107.92 o 
   8   4  19      119.14      114.07     93.15 o 
 -17   5  19       54.20      251.66    145.11 o 
 -15   5  19       85.21      121.04    102.70 o 
 -13   5  19       38.35      124.62    105.90 o 
 -11   5  19        0.91      -24.98     98.53 o 
  -9   5  19       23.19     -114.30     76.20 o 
  -7   5  19       27.34     -133.97     89.31 o 
  -5   5  19        5.12       18.48     69.74 o 
  -3   5  19        1.96       57.35     73.75 o 
  -1   5  19        0.49       26.41     88.96 o 
   1   5  19       16.12      132.61     79.90 o 
   3   5  19       17.74      209.59     83.18 o 
   5   5  19        1.72       76.14     88.99 o 
   7   5  19       13.43       88.88     93.30 o 
 -14   6  19     1517.04     1541.98    223.55 o 
 -12   6  19     1048.53      991.15    171.27 o 
 -10   6  19      669.58      487.14    131.66 o 
  -8   6  19      104.97      142.26     90.87 o 
  -6   6  19       48.63      146.44    104.51 o 
  -4   6  19      648.14      661.77    170.89 o 
  -2   6  19     1051.84     1062.59    116.76 o 
   0   6  19     1353.46     1323.18    158.40 o 
   2   6  19     1213.45     1320.42    121.63 o 
   4   6  19      706.43      800.05    123.73 o 
 -11   7  19       25.39       85.81    117.00 o 
  -9   7  19        1.47      -31.54    103.00 o 
  -7   7  19       44.43       -7.01     85.68 o 
  -5   7  19      123.31       -5.13     90.69 o 
  -3   7  19      123.75        2.50     91.78 o 
  -1   7  19       73.27      130.92    135.14 o 
   1   7  19      120.99      179.41     96.03 o 
 -18   0  20     1471.43     1312.60    268.23 o 
 -16   0  20     2595.53     2727.93    336.71 o 
 -14   0  20     4159.93     3715.78    385.22 o 
 -12   0  20     5281.77     5994.75    308.22 o 
 -10   0  20     4021.52     3806.55    376.66 o 
  -8   0  20     1000.51      856.05    228.28 o 
  -6   0  20      610.63      730.61    155.32 o 
  -4   0  20      499.82      480.28    248.25 o 
  -2   0  20        9.85     -123.98     82.65 o 
   0   0  20     1024.35      928.84    333.86 o 
   2   0  20     1959.95     1964.46    215.64 o 
   4   0  20     1245.94     1266.71    322.44 o 
   6   0  20      476.74      576.92    153.45 o 
   8   0  20      718.70      722.77    165.69 o 
  10   0  20      533.47      546.95    162.50 o 
 -19   1  20      343.13      372.75    146.26 o 
 -17   1  20      107.95      165.59    127.07 o 
 -15   1  20      182.59      438.96    113.83 o 
 -13   1  20        0.95      -14.37     78.28 o 
 -11   1  20      340.72      491.29     99.17 o 
  -9   1  20      132.39      118.26     90.90 o 
  -7   1  20       14.82      -74.91     79.99 o 
  -5   1  20       25.60     -102.71     68.47 o 
  -3   1  20      246.60       46.94     81.72 o 
  -1   1  20      507.61      262.53     93.52 o 
   1   1  20      259.24      384.06     99.46 o 
   3   1  20      163.87      276.58     94.66 o 
   5   1  20       17.13       68.91     83.56 o 
   7   1  20       37.78       15.29     85.25 o 
   9   1  20       30.08       47.03     88.54 o 
 -18   2  20     1825.19     1930.26    216.88 o 
 -16   2  20     1727.80     1296.11    190.89 o 
 -14   2  20     1732.13     2100.18    181.04 o 
 -12   2  20     1546.14     1727.88    143.08 o 
 -10   2  20     1676.80     1519.33    116.91 o 
  -8   2  20     1823.00     1810.64    122.36 o 
  -6   2  20      216.92      106.64     92.77 o 
  -4   2  20      220.83       29.61     81.19 o 
  -2   2  20      845.04      937.15    158.98 o 
   0   2  20     1301.20     1242.54    129.72 o 
   2   2  20     1166.54     1266.65    188.63 o 
   4   2  20      865.96     1080.01    127.55 o 
   6   2  20      686.02      738.92    117.90 o 
   8   2  20      219.67      304.69    137.56 o 
 -17   3  20      851.60     1027.70    190.57 o 
 -15   3  20     1278.68     1419.93    199.72 o 
 -13   3  20     2774.55     3030.29    235.54 o 
 -11   3  20     1428.58     1455.95    180.40 o 
  -9   3  20     1408.09     1544.78    119.87 o 
  -7   3  20      145.28      125.80     90.77 o 
  -5   3  20        3.45      -73.86     74.24 o 
  -3   3  20       74.75     -130.09     86.73 o 
  -1   3  20       57.19       50.74     87.77 o 
   1   3  20      266.59      328.21    103.79 o 
   3   3  20      262.37      283.54     98.59 o 
   5   3  20      430.10      598.57    113.02 o 
   7   3  20      251.90      432.37    107.05 o 
 -16   4  20      235.94      159.80    137.03 o 
 -14   4  20      172.01      303.08    110.64 o 
 -12   4  20      472.12      619.46    159.36 o 
 -10   4  20      543.09      763.72    153.11 o 
  -8   4  20      110.97       72.59     71.93 o 
  -6   4  20       37.06       11.93     70.81 o 
  -4   4  20        4.61     -106.75     71.17 o 
  -2   4  20       11.93     -182.87    121.91 o 
   0   4  20        0.63     -115.70     78.60 o 
   2   4  20       17.96       47.54     85.71 o 
   4   4  20      148.35      228.26     98.77 o 
   6   4  20      141.32      160.79     95.15 o 
 -15   5  20     1756.59     1662.69    176.68 o 
 -13   5  20     1991.01     1987.39    384.39 o 
 -11   5  20     2080.30     2404.29    261.35 o 
  -9   5  20      546.58      767.99    168.64 o 
  -7   5  20       93.24      -54.47     80.96 o 
  -5   5  20       24.03      -97.42     64.94 o 
  -3   5  20      197.68        1.91     91.43 o 
  -1   5  20      370.87      369.23     92.99 o 
   1   5  20      390.21      292.73     91.50 o 
   3   5  20      647.55      913.24    129.76 o 
   5   5  20      645.80      758.39    127.75 o 
 -12   6  20      404.59      426.84    132.71 o 
 -10   6  20      595.75      472.19    185.98 o 
  -8   6  20      381.81      272.31    120.10 o 
  -6   6  20      113.85       66.79    105.17 o 
  -4   6  20        9.08      -33.85    100.60 o 
  -2   6  20       38.61       23.75     89.65 o 
   0   6  20        1.92      103.96     79.74 o 
   2   6  20        6.44       -8.63     77.01 o 
  -7   7  20      475.37      274.60    110.22 o 
  -5   7  20       71.78        3.42     92.44 o 
  -3   7  20        3.78      -84.44     86.08 o 
 -17   1  21      964.18      750.38    231.13 o 
 -15   1  21     1863.45     1971.10    176.34 o 
 -13   1  21     2524.62     2643.14    267.88 o 
 -11   1  21     3722.96     3968.35    185.15 o 
  -9   1  21     3906.49     4279.90    218.31 o 
  -7   1  21     1471.90     1419.21    155.80 o 
  -5   1  21      330.62      354.11     99.01 o 
  -3   1  21        1.14      -14.90     82.26 o 
  -1   1  21      112.04       73.70     84.96 o 
   1   1  21      115.54       78.43     86.86 o 
   3   1  21      241.27      253.24     95.59 o 
   5   1  21      341.81      538.87    113.41 o 
   7   1  21      412.09      344.81    105.90 o 
 -18   2  21        1.26      -72.56    114.14 o 
 -16   2  21       15.48      -72.15    112.13 o 
 -14   2  21      208.87      384.72    117.40 o 
 -12   2  21      343.86      340.17     99.39 o 
 -10   2  21     1414.82     1363.54    115.23 o 
  -8   2  21      748.78      729.77    128.50 o 
  -6   2  21      536.65      505.65    124.18 o 
  -4   2  21      611.19      569.58    106.86 o 
  -2   2  21      110.33      102.31     84.94 o 
   0   2  21       30.15       79.97     84.58 o 
   2   2  21      146.84       97.77     87.36 o 
   4   2  21      204.82       65.45     88.32 o 
   6   2  21       30.34      126.70     95.94 o 
 -17   3  21       30.08       31.48    194.04 o 
 -15   3  21      212.75      165.59    228.28 o 
 -13   3  21      972.38     1237.74    157.21 o 
 -11   3  21     1221.91     1393.76    223.00 o 
  -9   3  21      790.15      695.34     98.19 o 
  -7   3  21     1179.49     1193.90    113.40 o 
  -5   3  21      315.47      178.42    103.19 o 
  -3   3  21       62.98     -113.99     75.99 o 
  -1   3  21       17.14      -76.93     80.70 o 
   1   3  21      100.54       14.02     80.65 o 
   3   3  21      176.20      185.16    101.41 o 
   5   3  21      200.70      357.50    106.99 o 
 -16   4  21      988.12      999.20    194.19 o 
 -14   4  21     1538.87     1375.41    166.53 o 
 -12   4  21     2080.23     1767.29    299.62 o 
 -10   4  21     1376.38     1436.65    172.45 o 
  -8   4  21     1345.46     1183.13    158.48 o 
  -6   4  21      719.75      682.50    103.11 o 
  -4   4  21       53.60     -118.21     85.67 o 
  -2   4  21       66.15     -103.41     80.57 o 
   0   4  21       22.22      -33.33     84.89 o 
   2   4  21       42.56       78.82     91.53 o 
   4   4  21      208.10      220.11    101.22 o 
 -13   5  21        8.49      133.74    105.71 o 
 -11   5  21      116.11      165.50    145.28 o 
  -9   5  21       83.66      274.82    143.22 o 
  -7   5  21        7.88      -72.00     84.96 o 
  -5   5  21        1.01        1.09     78.77 o 
  -3   5  21       46.69      -14.38     91.60 o 
  -1   5  21        8.54      -18.81     76.57 o 
   1   5  21        7.54        2.30     93.94 o 
   3   5  21        0.66     -108.59     84.72 o 
 -10   6  21     1149.30     1426.22    239.56 o 
  -8   6  21     1172.56     1009.51    154.55 o 
  -6   6  21      747.78      522.90    132.10 o 
  -4   6  21      377.18      346.38    127.02 o 
  -2   6  21        8.23      -83.42     87.11 o 
 -16   0  22       39.50       85.60    182.62 o 
 -14   0  22      324.39      199.74    194.04 o 
 -12   0  22     1277.22     1569.42    296.76 o 
 -10   0  22     3436.94     3601.10    388.07 o 
  -8   0  22     2847.11     2199.55    233.95 o 
  -6   0  22      820.32     1078.47    373.81 o 
  -4   0  22      721.48      501.42    159.36 o 
  -2   0  22      235.98      100.94    128.38 o 
   0   0  22      120.76      -13.16    118.99 o 
   2   0  22      127.85     -154.09    112.99 o 
   4   0  22       17.37     -154.30    106.43 o 
   6   0  22      154.58      227.76    199.74 o 
 -17   1  22       20.20       44.69    131.26 o 
 -15   1  22        6.35      121.78    145.53 o 
 -13   1  22        8.53      -83.36    123.03 o 
 -11   1  22      122.79      169.45     93.00 o 
  -9   1  22      548.35      794.80    140.09 o 
  -7   1  22      261.46      260.79     98.02 o 
  -5   1  22      297.85      254.93    101.34 o 
  -3   1  22      243.58      224.75     95.75 o 
  -1   1  22        6.58     -105.81     79.82 o 
   1   1  22        1.11     -105.27     80.07 o 
   3   1  22        1.36      -89.31     82.81 o 
   5   1  22       14.69     -116.20     77.46 o 
 -16   2  22      136.22      113.02    122.63 o 
 -14   2  22      591.80      568.86    126.93 o 
 -12   2  22      920.87     1066.99    129.58 o 
 -10   2  22      869.85     1074.60    131.85 o 
  -8   2  22     1537.99     1919.93    179.44 o 
  -6   2  22     1764.77     2044.41    184.46 o 
  -4   2  22      718.29      881.55    180.34 o 
  -2   2  22      515.59      687.97    171.42 o 
   0   2  22      219.06      116.59     88.52 o 
   2   2  22        2.54     -104.81     81.61 o 
   4   2  22       16.09      -95.09     83.01 o 
 -15   3  22      220.18       18.90    123.03 o 
 -13   3  22      518.04      667.42    142.86 o 
 -11   3  22      806.78      943.18    145.63 o 
  -9   3  22     1004.02     1040.98    116.66 o 
  -7   3  22     1413.51     1625.36    212.27 o 
  -5   3  22      463.47      573.06    133.06 o 
  -3   3  22      174.87      234.26     93.36 o 
  -1   3  22      162.24       37.53    131.80 o 
   1   3  22       22.97      -77.17     84.28 o 
   3   3  22        5.17      -76.60     88.75 o 
 -14   4  22       19.36       31.03    104.50 o 
 -12   4  22      187.04      287.15    216.86 o 
 -10   4  22      356.11      359.80    124.89 o 
  -8   4  22      218.00      299.71    102.99 o 
  -6   4  22      195.79      141.95     84.25 o 
  -4   4  22      204.36      202.76    117.30 o 
  -2   4  22       33.17       82.39     96.25 o 
   0   4  22       10.52       42.49     99.11 o 
   2   4  22       26.69      -15.81     93.29 o 
 -11   5  22     1216.29     1058.93    203.52 o 
  -9   5  22     1183.43     1242.75    206.95 o 
  -7   5  22      888.84      708.62    130.72 o 
  -5   5  22     1050.88      732.01    190.65 o 
  -3   5  22      472.43      520.11    184.47 o 
  -1   5  22      142.70       71.94    112.03 o 
 -15   1  23        4.20       17.12    171.21 o 
 -13   1  23       41.99      -77.38     98.63 o 
 -11   1  23      259.32      328.38    124.37 o 
  -9   1  23      655.30      625.76    139.38 o 
  -7   1  23      772.77      859.53    134.72 o 
  -5   1  23      689.23      664.80    169.69 o 
  -3   1  23      668.13      942.10    133.24 o 
  -1   1  23      609.85      598.63    123.84 o 
   1   1  23      423.43      334.70    109.12 o 
   3   1  23      154.73       14.99     88.54 o 
 -14   2  23       10.44       57.41    101.69 o 
 -12   2  23       41.92        9.05    104.36 o 
 -10   2  23      363.83      298.21    106.03 o 
  -8   2  23      972.97     1099.94    158.83 o 
  -6   2  23      669.64      780.09    181.22 o 
  -4   2  23      315.50      546.81    118.66 o 
  -2   2  23       93.82      113.52     96.87 o 
   0   2  23       64.71       45.93     93.23 o 
   2   2  23       86.63      -38.51     90.51 o 
 -13   3  23       59.16      157.93    112.55 o 
 -11   3  23      111.93      133.73    106.98 o 
  -9   3  23      217.50      232.55    102.20 o 
  -7   3  23      439.01      567.35    135.84 o 
  -5   3  23      644.12     1049.41    133.52 o 
  -3   3  23      389.09      495.95    116.10 o 
  -1   3  23      224.59      229.43    106.86 o 
   1   3  23       89.48       22.36     98.04 o 
 -10   4  23      395.77      507.13    135.06 o 
  -8   4  23      522.68      526.73    117.61 o 
  -6   4  23      790.90      892.21    157.55 o 
  -4   4  23      681.86      854.62    129.01 o 
  -2   4  23      509.25      328.40    119.51 o 
 -12   0  24      116.44       34.24    182.62 o 
 -10   0  24       41.29      -84.64    131.11 o 
  -8   0  24       26.97      -80.20    114.96 o 
  -6   0  24      331.02      211.23    151.29 o 
  -4   0  24      516.51      622.06    177.56 o 
  -2   0  24      513.95      677.92    251.11 o 
   0   0  24      543.95      741.65    179.54 o 
 -11   1  24       57.91       71.72    107.60 o 
  -9   1  24      226.27      268.54    116.15 o 
  -7   1  24      344.52      349.73    112.41 o 
  -5   1  24       88.86       69.68    100.98 o 
  -3   1  24       15.62        7.33     94.04 o 
  -1   1  24       19.21      112.48     95.59 o 
 -10   2  24       51.50       61.39    104.09 o 
  -8   2  24      284.04      265.19    119.68 o 
  -6   2  24      630.99      667.06    126.50 o 
  -4   2  24      713.00      822.96    133.20 o 
  -2   2  24      586.15      781.08    133.34 o 
  -7   3  24       38.14      181.82    117.49 o 
  -5   3  24      104.55      142.26    101.63 o 
                                                 
